# Supplementary material for: Chromosome-level genome assembly of Pontederia cordata L. provides insights into its rapid adaptation and variation of flower colours
Source: DNA Res. 2025 Jan 29;32(2):dsaf002. doi: 10.1093/dnares/dsaf002 (PMC11879222; doi:10.1093/dnares/dsaf002)
Supplement: dsaf002_suppl_Supplementary_Tables [file dsaf002_suppl_supplementary_tables.xlsx]

## Sheet: Table S1
Table S1 Sequencing data generated for Pontederia cordata L. in this study.
SRA accession	BioProject accession	BioSample accession	Note
SRR26950806	PRJNA1045305	SAMN38440636	HiFi DNA data of Pontederia cordata
SRR26950009	PRJNA1045305	SAMN38440637	Hi-C DNA data of Pontederia cordata
SRR26950007	PRJNA1045305	SAMN38440638	Survey DNA data of Pontederia cordata
SRR26950005	PRJNA1045305	SAMN38440640	Stem RNA data for gene annotation
SRR26950006	PRJNA1045305	SAMN38440639	Leaf RNA data for gene annotation
SRR26950004	PRJNA1045305	SAMN38440641	White flower RNA-1
SRR26950003	PRJNA1045305	SAMN38440642	White flower RNA-2
SRR26950002	PRJNA1045305	SAMN38440643	White flower RNA-3
SRR26950001	PRJNA1045305	SAMN38440644	Blue flower RNA-1
SRR26950000	PRJNA1045305	SAMN38440645	Blue flower RNA-2
SRR26950008	PRJNA1045305	SAMN38440646	Blue flower RNA-3

## Sheet: Table S2
Table S2 Evaluation of the results of different genome assemble softwares
Assembly	Size(Mb)	Contig	N50(Mb)	BUSCO(%)	LAI	QV
HiCanu	942.27	5011	0.38	99.1	3.76	62.4
Peregrine	875.18	3047	0.44	98.7	9.43	55.89
Hifiasm	774.16	1651	1.27	99	11.35	55.51
NextDenovo	639.57	1968	2.01	98.9	7.09	52.71
Pbipa	557.89	1268	1.03	98.7	16.15	61.02
Ragtag-Pbipa	549.33	539	3.48	98.7	18.35	52.82
Purge_haplotigs	541.11	378	3.88	98.7	18.52	52.93
Juicer+3D-DNA	540.05	234	73.87	98.6	16.73	52.13

## Sheet: Table S3
Table S3 Evaluation of the results of different annotation softwares
method	Annotatiao_Soft	Genes_number	RNA_ratio	Proteins_busco	Transcripts_busco
Transcriptome-based	PASA	31781	0.7834	0.905	0.941
Homology-based	Genewise	49344	0.3433	0.607	0.603
De novo-based	GenemarkEP	85943	0.2946	0.163	0.157
	GenemarkET	96534	0.3177	0.192	0.188
	SNAP	107379	0.3363	0.374	0.368
	Augustus	33410	0.5071	0.941	0.941
Comprehensive	Braker2	52016	0.5123	0.865	0.866
	Funanotate	36318	0.7212	0.915	0.92
	GETA	29389	0.7381	0.921	0.927

## Sheet: Table S4
Table S4 Sources of data used in this study
Order	Family	Species	Usage Description	Genomic Sources
Poales	Typhaceae	Typha angustifolia	WGD	Genome was provided by the author named Liao of the paper. Liao et al. 2023
Poales	Poaceae	Oryza sativa	Used for generating dat in Fig. 2	Phytozome V13
Commelinales	Pontederiaceae	Pontederia cordata	wetland;Evolutionary history; R-gene; TFs	this study
Zingiberales	Zingiberaceae	Zingiber officinale	Evolutionary history; WGD	https://www.ncbi.nlm.nih.gov/datasets/genome/GCF_018446385.1/
Zingiberales	Cannaceae	Canna indica	Evolutionary history	Genome was provided by the author named Fu of the paper. Fu et al. 2022
Zingiberales	Cannaceae	Canna edulis	Evolutionary history	Genome was provided by the author named Fu of the paper. Fu et al. 2022
Zingiberales	Musaceae	Ensete glaucum	Evolutionary history	https://banana-genome-hub.southgreen.fr/node/50/928
Zingiberales	Musaceae	Costus pulverulentus	Evolutionary history	https://datadryad.org/stash/dataset/doi:10.5061/dryad.cfxpnvx94
Zingiberales	Marantaceae	Thalia dealbata	Evolutionary history	Articles to be published
Zingiberales	Musaceae	Musa acuminata	Evolutionary history	Phytozome V13
Acorales	Acoraceae	Acorus gramineus	wetland; R-gene; TFs	https://ngdc.cncb.ac.cn/gwh/Assembly/37749/show
Acorales	Acoraceae	Acorus calamus	wetland; R-gene; TFs	https://ngdc.cncb.ac.cn/gwh/Assembly/37815/show
Alismatales	Araceae	Lemna minuta	water; R-gene; TFs	https://genomevolution.org/coge/SearchResults.pl?s=61245&p=genome
Alismatales	Araceae	Spirodela polyrhiza	water; R-gene; TFs	https://genomevolution.org/coge/GenomeInfo.pl?gid=55812
Alismatales	Araceae	Wolffia australiana	water; R-gene; TFs	https://duckweeds.plantprofile.net/
Alismatales	Araceae	Pistia stratiotes	water; R-gene; TFs	https://figshare.com/articles/dataset/The_chromosome-level_genome_of_Pistia_stratiotes/19702789/2
Alismatales	Zosteraceae	Zostera marina	water; R-gene; TFs	Phytozome V13
Reference
Fu Y, Jiang S, Zou M, et al. High-quality reference genome sequences of two Cannaceae species provide insights into the evolution of Cannaceae. Front Plant Sci. 2022;13. doi:10.3389/fpls.2022.955904
Liao Y, Zhao S, Zhang W, et al. Chromosome-level genome and high nitrogen stress response of the widespread and ecologically important wetland plant Typha angustifolia. Front Plant Sci. 2023;14:1138498. doi: 10.3389/fpls.2023.1138498.

## Sheet: Table S5
Table S5 The reference genes in anthocyanin biosynthesis pathway
Species	Gene name	Accession number	PFAM
Arabidopsis thaliana	AtPAL2	AT3G53260	PF00221
Arabidopsis thaliana	AtPAL3	AT5G04230	PF00221
Arabidopsis thaliana	AtPAL1	AT2G37040	PF00221
Arabidopsis thaliana	AtPAL4	AT3G10340	PF00221
Arabidopsis thaliana	AtC4H	AT2G30490	PF00067
Arabidopsis thaliana	At4CL5	AT3G21230	PF00501; PF13193
Arabidopsis thaliana	At4CL3	AT1G65060	PF00501; PF13193
Arabidopsis thaliana	At4CL2	AT3G21240	PF00501; PF13193
Arabidopsis thaliana	At4CL4	AT5G63380	PF00501; PF13193
Arabidopsis thaliana	At4CL1	AT1G51680	PF00501; PF13193
Arabidopsis thaliana	AtCHS	AT5G13930	PF00195; PF02797
Arabidopsis thaliana	AtCHI	AT3G55120	PF02431
Arabidopsis thaliana	AtF3H	AT3G51240	PF00067
Arabidopsis thaliana	AtDFR	AT5G42800	PF01370
Arabidopsis thaliana	AtANS	AT4G22880	PF03171; PF14226
Eustoma exaltatum	F3'5'H	O04790	PF00067
Solanum melongena	F3'5'H	P37120	PF00067
Petunia hybrida	F3'5'H	P48418	PF00067
Petunia hybrida	F3'5'H	P48419	PF00067
Campanula medium	F3'5'H	O04773	PF00067
Eustoma exaltatum	F3'5'H	Q96418	PF00067
Gentiana triflora	F3'5'H	Q96581	PF00067
Vitis vinifera	UFGT	P51094	PF00201
Arabidopsis thaliana	UFGT	Q9LVW3	PF00201
Fragaria ananassa	UFGT	Q5UL10	PF00201
Note:
The highlight of the yellow background comes from https://www.uniprot.org, Dated on Dec 2023

## Sheet: Table S6
Table S6 Statistics for the repeat annotation of Pontederia cordata L.
Repeat Annotation
Class	Count	bpMasked	%masked
LTR	--	--	--
Copia	99526	121179425	0.2244
Gypsy	48526	57903454	0.1072
unknown	26040	16910739	0.0313
TIR	--	--	--
CACTA	45414	19286591	0.0357
Mutator	78587	24910555	0.0461
PIF_Harbinger	13055	4203138	0.0078
Tc1_Mariner	743	250869	0.0005
hAT	52277	16604472	0.0308
nonLTR	--	--	--
LINE_element	917	380207	0.0007
nonTIR	--	--	--
Helitron	53367	17027622	0.0315
repeat_region	35392	9925161	0.0184
--------------------------------------------------------
Total	453844	288582233	0.5344

## Sheet: Table S7
Table S7 Statistics for the times of LTR-RTs in Pontederia cordata L.
Id	Type	Age (Mya)
Cluster_2	unknown	0.974831
Cluster_3	Gypsy	0
Cluster_4	unknown	0.293975
Cluster_5	unknown	0
Cluster_6	unknown	0.764183
Cluster_7	Copia	0.204947
Cluster_8	Copia	0.462939
Cluster_9	unknown	0.29523
Cluster_10	Gypsy	0.350185
Cluster_11	Copia	1.53929
Cluster_12	Copia	0.076111
Cluster_13	Copia	0.682778
Cluster_14	Copia	2.09882
Cluster_15	Copia	1.12326
Cluster_16	Gypsy	0.127457
Cluster_17	Copia	1.21476
Cluster_18	Copia	0.862061
Cluster_19	Gypsy	0.087545
Cluster_20	Gypsy	0.067084
Cluster_21	unknown	0
Cluster_22	Copia	1.50079
Cluster_23	Copia	1.62837
Cluster_24	Copia	0.109473
Cluster_25	Copia	1.6874
Cluster_26	Copia	0.695124
Cluster_27	unknown	1.02347
Cluster_28	unknown	0.802451
Cluster_29	Gypsy	0.172217
Cluster_30	Copia	1.74615
Cluster_31	Copia	1.51359
Cluster_32	Copia	0.552097
Cluster_33	Copia	1.31549
Cluster_34	Copia	2.16129
Cluster_35	Copia	0
Cluster_36	Copia	1.05386
Cluster_37	unknown	0.934172
Cluster_38	Copia	3.41348
Cluster_39	Gypsy	1.74533
Cluster_40	Copia	1.78553
Cluster_41	unknown	0
Cluster_42	Copia	2.54557
Cluster_43	Copia	0.845934
Cluster_44	unknown	1.29023
Cluster_45	unknown	0.585732
Cluster_46	Copia	2.24159
Cluster_47	Copia	1.91239
Cluster_48	Gypsy	0.728018
Cluster_49	Copia	1.03033
Cluster_50	Gypsy	2.22518
Cluster_51	Copia	1.41388
Cluster_52	Copia	1.27871
Cluster_53	unknown	0.248627
Cluster_54	unknown	0.045099
Cluster_55	Copia	0.482793
Cluster_56	Copia	1.12038
Cluster_57	Copia	1.82401
Cluster_58	unknown	2.0237
Cluster_59	Copia	1.59192
Cluster_60	Copia	1.58644
Cluster_61	Copia	0.038068
Cluster_62	Gypsy	0.218368
Cluster_63	Copia	0.365145
Cluster_64	Copia	1.34192
Cluster_65	Copia	0.842564
Cluster_66	Copia	2.55269
Cluster_67	Gypsy	0.184419
Cluster_68	Copia	2.47758
Cluster_69	Copia	0.157138
Cluster_70	Copia	3.77612
Cluster_71	unknown	1.28634
Cluster_72	Copia	0.98833
Cluster_73	Copia	0.033204
Cluster_74	Copia	0.543549
Cluster_75	Copia	1.86878
Cluster_76	unknown	0.623484
Cluster_77	Copia	0.734975
Cluster_78	Copia	1.72863
Cluster_79	Copia	1.26698
Cluster_80	Copia	0.954624
Cluster_81	Copia	0.374937
Cluster_82	Gypsy	0.718202
Cluster_83	Copia	2.20638
Cluster_84	Copia	0.03329
Cluster_85	unknown	1.24089
Cluster_86	unknown	1.28727
Cluster_87	Copia	1.80346
Cluster_88	Copia	1.41537
Cluster_89	unknown	0.178927
Cluster_90	Copia	0.264385
Cluster_91	unknown	0.573756
Cluster_92	Copia	0.508955
Cluster_93	Copia	0.810386
Cluster_94	Copia	0.860556
Cluster_95	unknown	0.293335
Cluster_96	unknown	3.148
Cluster_97	unknown	0.588024
Cluster_98	Copia	1.07562
Cluster_99	Copia	0.157414
Cluster_100	Copia	1.14826
Cluster_101	Copia	2.27912
Cluster_102	unknown	1.43153
Cluster_103	Copia	1.09769
Cluster_104	Copia	0.228033
Cluster_105	Copia	1.8539
Cluster_106	Copia	1.12979
Cluster_107	unknown	1.32431
Cluster_108	Copia	1.2707
Cluster_109	Copia	1.24886
Cluster_110	Gypsy	1.02907
Cluster_111	Copia	0.957067
Cluster_112	Copia	1.29536
Cluster_113	Copia	0.779677
Cluster_114	Copia	0.847623
Cluster_115	Gypsy	0.043989
Cluster_116	Copia	1.03962
Cluster_117	Copia	1.23632
Cluster_118	Copia	1.34938
Cluster_119	Copia	0.607911
Cluster_120	Copia	0.906755
Cluster_121	Copia	2.69099
Cluster_122	Copia	1.18971
Cluster_123	Copia	1.03139
Cluster_124	Copia	0.614735
Cluster_125	Copia	0.951533
Cluster_126	Copia	0.778886
Cluster_127	Copia	1.4357
Cluster_128	Copia	1.14144
Cluster_129	Copia	0.837236
Cluster_130	Copia	1.07347
Cluster_131	Copia	0.917651
Cluster_132	Copia	0.202075
Cluster_133	Copia	1.59166
Cluster_134	Copia	0.979927
Cluster_135	Copia	0.805061
Cluster_136	Copia	0.920399
Cluster_137	unknown	0.322113
Cluster_138	Copia	1.16492
Cluster_139	Gypsy	0.045988
Cluster_140	Copia	0.033319
Cluster_141	Copia	0.614587
Cluster_142	Gypsy	1.90512
Cluster_143	unknown	1.17486
Cluster_144	Copia	1.12038
Cluster_145	Copia	0.46387
Cluster_146	unknown	0.572823
Cluster_147	unknown	1.01554
Cluster_148	Copia	0.073283
Cluster_149	Copia	0.941998
Cluster_150	Gypsy	1.68077
Cluster_151	Copia	0.803725
Cluster_152	unknown	1.67843
Cluster_153	Copia	2.33628
Cluster_154	Gypsy	0.307577
Cluster_155	Copia	0.464804
Cluster_156	Copia	3.11973
Cluster_157	unknown	1.91105
Cluster_158	Gypsy	1.68272
Cluster_159	Copia	1.66588
Cluster_160	Copia	2.92998
Cluster_161	Copia	1.05937
Cluster_162	Copia	1.33952
Cluster_163	Copia	0.928463
Cluster_164	Gypsy	1.2957
Cluster_165	Copia	0.136107
Cluster_166	Copia	0.562537
Cluster_167	Copia	0.290644
Cluster_168	unknown	0.112614
Cluster_169	Copia	0.193533
Cluster_170	unknown	0.724429
Cluster_171	Gypsy	0.219363
Cluster_172	Copia	1.87155
Cluster_173	unknown	0.842014
Cluster_174	Copia	0.252623
Cluster_175	Copia	0.582038
Cluster_176	Copia	0.998435
Cluster_177	unknown	0.208088
Cluster_178	Copia	1.11454
Cluster_179	Copia	0.994468
Cluster_180	Copia	1.92002
Cluster_181	Copia	0.330335
Cluster_182	Copia	0.662442
Cluster_183	Copia	1.30749
Cluster_184	Copia	0.943924
Cluster_185	unknown	0.952495
Cluster_186	Gypsy	0.034087
Cluster_187	Copia	2.18843
Cluster_188	Copia	0.376956
Cluster_189	unknown	0.842017
Cluster_190	Copia	0.78651
Cluster_191	Copia	0.654095
Cluster_192	Copia	0.701461
Cluster_193	unknown	0.64515
Cluster_194	unknown	0.91826
Cluster_195	Copia	0.565076
Cluster_196	Copia	2.65241
Cluster_197	Gypsy	0.604128
Cluster_198	unknown	0.946172
Cluster_199	Copia	0.271251
Cluster_200	Copia	0.666803
Cluster_201	Copia	0.146195
Cluster_202	Gypsy	0.970872
Cluster_203	Copia	0.740366
Cluster_204	Copia	1.06554
Cluster_205	Copia	0.686844
Cluster_206	Copia	1.03754
Cluster_207	unknown	0.722463
Cluster_208	unknown	0.71645
Cluster_209	Copia	0.581594
Cluster_210	Copia	0.598451
Cluster_211	unknown	0.575502
Cluster_212	Copia	0.548424
Cluster_213	unknown	0.581391
Cluster_214	Copia	0.152424
Cluster_215	Copia	0.166694
Cluster_216	Copia	0.769535
Cluster_217	Copia	0.425355
Cluster_218	unknown	0.926123
Cluster_219	Copia	0.642521
Cluster_220	Gypsy	0.600461
Cluster_221	Copia	0.660034
Cluster_222	unknown	1.09382
Cluster_223	Copia	0.579258
Cluster_224	Copia	1.57938
Cluster_225	Gypsy	0.845811
Cluster_226	Copia	0.717451
Cluster_227	Copia	0.257065
Cluster_228	unknown	0.459792
Cluster_229	Copia	0.880579
Cluster_230	Copia	0
Cluster_231	Copia	0.661369
Cluster_232	Copia	0.845085
Cluster_233	unknown	0.475824
Cluster_234	Copia	0.331569
Cluster_235	unknown	1.02748
Cluster_236	Gypsy	1.78198
Cluster_237	Copia	0.809515
Cluster_238	Copia	0.664303
Cluster_239	Copia	0.999434
Cluster_240	unknown	0.850618
Cluster_241	unknown	0.061604
Cluster_242	Gypsy	0.017054
Cluster_243	Copia	0.09048
Cluster_244	Copia	0.441252
Cluster_245	Gypsy	0.26224
Cluster_246	Gypsy	0.033493
Cluster_247	unknown	0.602914
Cluster_248	Gypsy	0.219864
Cluster_249	unknown	0.045824
Cluster_250	Copia	0.228486
Cluster_251	Gypsy	0.346801
Cluster_252	Gypsy	0.319627
Cluster_253	Gypsy	2.05237
Cluster_254	Gypsy	0.035018
Cluster_255	Gypsy	0
Cluster_256	Gypsy	0.017299
Cluster_257	Gypsy	0.040989
Cluster_258	unknown	0
Cluster_259	Gypsy	0.322692
Cluster_260	Gypsy	0
Cluster_261	Gypsy	0.529908
Cluster_262	unknown	0.136389
Cluster_263	Gypsy	0.033788
Cluster_264	Copia	0.458339
Cluster_265	Gypsy	0.136874
Cluster_266	Gypsy	0.273103
Cluster_267	unknown	0.246656
Cluster_268	Gypsy	0.323079
Cluster_269	unknown	0.090854
Cluster_270	Gypsy	0.440915
Cluster_271	Gypsy	0.171526
Cluster_272	Gypsy	1.07542
Cluster_273	Copia	0.297131
Cluster_274	Gypsy	0.131418
Cluster_275	Copia	0.840892
Cluster_276	Copia	0.731297
Cluster_277	Gypsy	0.087545
Cluster_278	Gypsy	1.26971
Cluster_279	Copia	0.253595
Cluster_280	unknown	1.05248
Cluster_281	Gypsy	0.923614
Cluster_282	unknown	0.737964
Cluster_283	Copia	0.80533
Cluster_284	Copia	0.338706
Cluster_285	Gypsy	1.66796
Cluster_286	Copia	0.876684
Cluster_287	unknown	0.251072
Cluster_288	unknown	0.75592
Cluster_289	Gypsy	0.306528
Cluster_290	Gypsy	0.306528
Cluster_291	Copia	0.7432
Cluster_292	Gypsy	0.351786
Cluster_293	Copia	2.45646
Cluster_294	Gypsy	1.23096
Cluster_295	Copia	0
Cluster_296	Copia	0.334647
Cluster_297	Gypsy	1.29219
Cluster_298	Copia	0.982559
Cluster_299	Copia	0.841637
Cluster_300	Copia	0.718196
Cluster_301	Gypsy	1.12791
Cluster_302	Copia	0.575756
Cluster_303	Copia	0.810287
Cluster_304	Copia	0.876215
Cluster_305	unknown	0.20184
Cluster_306	unknown	0.294853
Cluster_307	Gypsy	0.307228
Cluster_308	Copia	1.00446
Cluster_309	Gypsy	0.206044
Cluster_310	Copia	2.60211
Cluster_311	Copia	1.91066
Cluster_312	unknown	1.75959
Cluster_313	Copia	0.342391
Cluster_314	Copia	2.83196
Cluster_315	unknown	0.779671
Cluster_316	unknown	1.80482
Cluster_317	Gypsy	1.14396
Cluster_318	Gypsy	0.432621
Cluster_319	Copia	0.731293
Cluster_320	Copia	0.534699
Cluster_321	Copia	0.493432
Cluster_322	Copia	0.251072
Cluster_323	Copia	0.702476
Cluster_324	unknown	1.37936
Cluster_325	Copia	0.960346
Cluster_326	Gypsy	0.017099
Cluster_327	Copia	0.115732
Cluster_328	unknown	0.36909
Cluster_329	Copia	0.668537
Cluster_330	Copia	0.232631
Cluster_331	Copia	0.635844
Cluster_332	Copia	0.419867
Cluster_333	Gypsy	1.68817
Cluster_334	unknown	0.362352
Cluster_335	Gypsy	2.24947
Cluster_336	unknown	1.35091
Cluster_337	Gypsy	0.294572
Cluster_338	Copia	1.01126
Cluster_339	Copia	0.4648
Cluster_340	Copia	0.402337
Cluster_341	Copia	0.922234
Cluster_342	Copia	0.377327
Cluster_343	Copia	0.271895
Cluster_344	Copia	0.502864
Cluster_345	Copia	1.25283
Cluster_346	Copia	0.631965
Cluster_347	Copia	1.094
Cluster_348	Copia	1.03857
Cluster_349	unknown	1.00344
Cluster_350	unknown	0.24892
Cluster_351	Copia	0.692344
Cluster_352	Copia	0.621418
Cluster_353	Copia	1.33288
Cluster_354	Copia	1.24535
Cluster_355	unknown	0.474563
Cluster_356	Copia	2.18204
Cluster_357	unknown	1.59993
Cluster_358	Copia	0.617052
Cluster_359	Copia	1.61964
Cluster_360	Copia	1.31602
Cluster_361	Gypsy	0.263137
Cluster_362	Copia	0.641893
Cluster_363	unknown	0.69446
Cluster_364	unknown	0.269908
Cluster_365	Copia	0.461548
Cluster_366	Copia	2.26841
Cluster_367	Gypsy	1.9585
Cluster_368	Copia	0.331151
Cluster_369	Copia	0.280063
Cluster_370	Copia	0.789866
Cluster_371	unknown	0.135348
Cluster_372	Copia	1.90757
Cluster_373	Copia	0.778957
Cluster_374	Copia	0.877078
Cluster_375	Copia	0.937186
Cluster_376	unknown	0.14162
Cluster_377	Copia	0.417378
Cluster_378	unknown	0.747525
Cluster_379	Copia	1.66528
Cluster_380	Copia	1.13752
Cluster_381	unknown	0.632269
Cluster_382	Copia	0.780464
Cluster_383	Copia	0.832659
Cluster_384	Copia	0
Cluster_385	unknown	0.985003
Cluster_386	Copia	1.51096
Cluster_387	unknown	0.638647
Cluster_388	Copia	0.703146
Cluster_389	Copia	1.02086
Cluster_390	unknown	0.607668
Cluster_391	Copia	0.387203
Cluster_392	Copia	1.52287
Cluster_393	unknown	1.31397
Cluster_394	Copia	0.189155
Cluster_395	Gypsy	1.37593
Cluster_396	unknown	0.958201
Cluster_397	Gypsy	0.980251
Cluster_398	Copia	1.68592
Cluster_399	unknown	0.041632
Cluster_400	unknown	0.764869
Cluster_401	Copia	2.2593
Cluster_402	Copia	1.17944
Cluster_403	Copia	0.27383
Cluster_404	Gypsy	0.092716
Cluster_405	Copia	0.182687
Cluster_406	Copia	0.382582
Cluster_407	Copia	0.11268
Cluster_408	unknown	0.593584
Cluster_409	unknown	0.879698
Cluster_410	unknown	0.878828
Cluster_411	Copia	0.666351
Cluster_412	Gypsy	1.76452
Cluster_413	Copia	0.354053
Cluster_414	Copia	0.74623
Cluster_415	unknown	0.902395
Cluster_416	Copia	1.83266
Cluster_417	Copia	0.803661
Cluster_418	unknown	0.767337
Cluster_419	Copia	2.75971
Cluster_420	Copia	0.881168
Cluster_421	unknown	0.65434
Cluster_422	Copia	0.348597
Cluster_423	Copia	2.30453
Cluster_424	Copia	2.45729
Cluster_425	Copia	1.37937
Cluster_426	unknown	0.702742
Cluster_427	Gypsy	0.506288
Cluster_428	Copia	0.917651
Cluster_429	Copia	0.806486
Cluster_430	Copia	0.274237
Cluster_431	Copia	0.394753
Cluster_432	Copia	0.575791
Cluster_433	Copia	0.964842
Cluster_434	Copia	0.510566
Cluster_435	Copia	0.814185
Cluster_436	Copia	0.675834
Cluster_437	unknown	0.875216
Cluster_438	Copia	0.263866
Cluster_439	Copia	0.973987
Cluster_440	Copia	0.996445
Cluster_441	Copia	1.21903
Cluster_442	Gypsy	0
Cluster_443	Copia	0.693803
Cluster_444	Copia	0.842945
Cluster_445	Copia	1.11478
Cluster_446	Copia	0
Cluster_447	unknown	0.934794
Cluster_448	unknown	1.69966
Cluster_449	Gypsy	0.87602
Cluster_450	Copia	1.07027
Cluster_451	Copia	0.495651
Cluster_452	Gypsy	1.24722
Cluster_453	Copia	0.167127
Cluster_454	Copia	0.729834
Cluster_455	Copia	4.25329
Cluster_456	Gypsy	1.25852
Cluster_457	unknown	0.695124
Cluster_458	Copia	0.728019
Cluster_459	Gypsy	0.801663
Cluster_460	Copia	0.965229
Cluster_461	Gypsy	1.04174
Cluster_462	Copia	2.17296
Cluster_463	Copia	0.661371
Cluster_464	Copia	1.05569
Cluster_465	Copia	0.539198
Cluster_466	Copia	0.300582
Cluster_467	Copia	0.721191
Cluster_468	Copia	0.594402
Cluster_469	unknown	2.22575
Cluster_470	Copia	0.503875
Cluster_471	Copia	1.36142
Cluster_472	Copia	0.951054
Cluster_473	Copia	0.492463
Cluster_474	Copia	0.701154
Cluster_475	Copia	1.3802
Cluster_476	unknown	0.377284
Cluster_477	Copia	0.835082
Cluster_478	unknown	0.860625
Cluster_479	unknown	0.853185
Cluster_480	unknown	0.225142
Cluster_481	unknown	0.408687
Cluster_482	Gypsy	1.5337
Cluster_483	Copia	0.85881
Cluster_484	Copia	1.57469
Cluster_485	Copia	1.0085
Cluster_486	unknown	1.06912
Cluster_487	Copia	1.72494
Cluster_488	unknown	1.36333
Cluster_489	Copia	1.02559
Cluster_490	Copia	0.403099
Cluster_491	Copia	0.898465
Cluster_492	Gypsy	1.06827
Cluster_493	Gypsy	0.8113
Cluster_494	Copia	0.166117
Cluster_495	Copia	0.77185
Cluster_496	Copia	1.46087
Cluster_497	unknown	0.882652
Cluster_498	Copia	0.981923
Cluster_499	Gypsy	0.130971
Cluster_500	Copia	1.72783
Cluster_501	Copia	1.26327
Cluster_502	Copia	0.90505
Cluster_503	Gypsy	1.55223
Cluster_504	Copia	0.894828
Cluster_505	unknown	1.33782
Cluster_506	Copia	1.55084
Cluster_507	Gypsy	1.37879
Cluster_508	Copia	2.08544
Cluster_509	Gypsy	2.03166
Cluster_510	Copia	2.66105
Cluster_511	Copia	0.99943
Cluster_512	Copia	0.535977
Cluster_513	Copia	0.265953
Cluster_514	Copia	0.504893
Cluster_515	Gypsy	1.76281
Cluster_516	unknown	0.534203
Cluster_517	Copia	1.2228
Cluster_518	Copia	2.58145
Cluster_519	Gypsy	1.24184
Cluster_520	Copia	1.36575
Cluster_521	Copia	0.604128
Cluster_522	Copia	0.744941
Cluster_523	Copia	0.100161
Cluster_524	Copia	0
Cluster_525	Gypsy	1.03305
Cluster_526	Copia	2.72673
Cluster_527	unknown	2.28605
Cluster_528	unknown	0.544284
Cluster_529	Copia	1.92003
Cluster_530	unknown	0.045445
Cluster_531	Copia	1.34978
Cluster_532	Copia	1.00144
Cluster_533	Copia	1.51396
Cluster_534	Copia	1.93621
Cluster_535	Copia	0.928648
Cluster_536	Gypsy	1.97785
Cluster_537	Gypsy	0.201723
Cluster_538	Copia	1.13137
Cluster_539	Copia	2.18221
Cluster_540	Copia	0.126797
Cluster_541	Copia	0.395158
Cluster_542	unknown	0.818638
Cluster_543	Copia	0.915825
Cluster_544	Copia	1.51337
Cluster_545	unknown	0.610164
Cluster_546	unknown	0.679166
Cluster_547	Copia	0.72716
Cluster_548	Copia	0.901514
Cluster_549	Copia	1.8139
Cluster_550	Copia	0.728882
Cluster_551	Copia	1.02727
Cluster_552	unknown	2.35339
Cluster_553	Copia	0.897556
Cluster_554	Gypsy	1.75357
Cluster_555	unknown	0.2842
Cluster_556	Copia	1.51212
Cluster_557	Copia	0.643433
Cluster_558	unknown	0.617055
Cluster_559	unknown	0.53869
Cluster_560	unknown	0.783759
Cluster_561	Copia	0.309656
Cluster_562	unknown	0.998232
Cluster_563	unknown	0.164835
Cluster_564	Copia	0.719772
Cluster_565	Copia	0.305962
Cluster_566	Copia	0.458015
Cluster_567	Copia	0.765702
Cluster_568	Copia	1.25563
Cluster_569	unknown	0.403979
Cluster_570	unknown	0.844557
Cluster_571	Gypsy	0.922784
Cluster_572	Copia	0.098535
Cluster_573	Copia	1.15104
Cluster_574	Copia	1.70702
Cluster_575	unknown	0.839618
Cluster_576	Copia	0.684684
Cluster_577	Copia	1.19652
Cluster_578	Copia	1.17101
Cluster_579	Copia	0.270223
Cluster_580	unknown	0.446802
Cluster_581	Copia	0.569115
Cluster_582	Copia	0.355691
Cluster_583	unknown	0.227675
Cluster_584	Copia	1.84309
Cluster_585	Copia	1.32649
Cluster_586	Copia	1.00851
Cluster_587	Copia	1.99846
Cluster_588	Copia	0.336076
Cluster_589	unknown	1.16433
Cluster_590	unknown	1.72451
Cluster_591	Copia	2.56749
Cluster_592	Copia	0.591233
Cluster_593	Copia	0.115965
Cluster_594	Copia	0.88473
Cluster_595	Copia	0.066851
Cluster_596	unknown	0.725487
Cluster_597	Copia	0.527058
Cluster_598	Gypsy	1.3484
Cluster_599	Gypsy	1.56762
Cluster_600	Copia	0.847629
Cluster_601	Copia	0.910408
Cluster_602	Copia	0.660033
Cluster_603	Copia	0.420285
Cluster_604	Copia	0.226466
Cluster_605	Copia	1.4805
Cluster_606	Copia	0.775744
Cluster_607	Gypsy	1.37116
Cluster_608	unknown	1.13248
Cluster_609	Copia	0.377696
Cluster_610	Copia	0.808826
Cluster_611	Copia	2.03999
Cluster_612	Copia	0.224248
Cluster_613	Copia	0.880579
Cluster_614	Copia	0.622673
Cluster_615	Gypsy	1.33266
Cluster_616	Copia	0.156772
Cluster_617	Copia	0.776526
Cluster_618	Copia	2.17121
Cluster_619	unknown	0.963584
Cluster_620	Copia	0.808354
Cluster_621	Copia	1.60127
Cluster_622	Copia	0.413303
Cluster_623	Copia	0.481388
Cluster_624	Copia	0.176646
Cluster_625	Copia	2.52744
Cluster_626	Copia	1.78823
Cluster_627	Copia	0.527574
Cluster_628	Copia	1.23507
Cluster_629	Copia	0.724049
Cluster_630	Copia	0.877078
Cluster_631	Copia	0.037955
Cluster_632	Gypsy	1.17529
Cluster_633	Copia	0.654744
Cluster_634	Copia	0.070658
Cluster_635	Gypsy	0.351385
Cluster_636	Copia	0.531219
Cluster_637	Copia	0.204765
Cluster_638	Copia	0.91221
Cluster_639	Copia	1.72117
Cluster_640	Copia	1.0261
Cluster_641	Copia	0.577262
Cluster_642	Copia	0.681116
Cluster_643	Copia	1.79851
Cluster_644	unknown	0.771848
Cluster_645	Copia	0.937625
Cluster_646	Copia	1.12101
Cluster_647	Copia	1.5836
Cluster_648	Gypsy	1.90768
Cluster_649	unknown	1.26134
Cluster_650	Gypsy	1.98901
Cluster_651	Gypsy	0.79787
Cluster_652	Copia	2.01471
Cluster_653	Copia	0.270461
Cluster_654	unknown	0.574742
Cluster_655	Copia	1.46474
Cluster_656	Gypsy	1.10945
Cluster_657	Copia	0.939343
Cluster_658	unknown	2.69377
Cluster_659	Copia	0.83756
Cluster_660	Copia	0.331888
Cluster_661	unknown	1.24471
Cluster_662	Copia	0.163435
Cluster_663	Copia	0.130452
Cluster_664	Copia	0.962626
Cluster_665	Copia	0.112879
Cluster_666	Copia	0.882551
Cluster_667	unknown	0.457704
Cluster_668	Gypsy	1.29856
Cluster_669	Gypsy	0.997326
Cluster_670	Copia	0.82057
Cluster_671	Copia	0.6002
Cluster_672	unknown	0.634588
Cluster_673	Gypsy	1.93162
Cluster_674	Copia	0.709598
Cluster_675	Copia	0.03361
Cluster_676	Copia	0.522709
Cluster_677	unknown	1.97967
Cluster_678	Copia	0.532795
Cluster_679	Copia	0.588717
Cluster_680	Copia	2.77955
Cluster_681	unknown	1.08764
Cluster_682	Gypsy	2.37198
Cluster_683	unknown	0.133509
Cluster_684	Copia	2.61022
Cluster_685	Copia	0.126797
Cluster_686	Copia	0.556358
Cluster_687	Copia	0.425532
Cluster_688	Copia	1.33896
Cluster_689	Copia	0.609715
Cluster_690	Copia	2.17377
Cluster_691	Copia	0.957456
Cluster_692	unknown	3.15853
Cluster_693	Gypsy	0.219363
Cluster_694	Copia	0.637508
Cluster_695	Copia	1.21765
Cluster_696	Copia	0.65672
Cluster_697	Copia	0.54396
Cluster_698	Copia	0.293696
Cluster_699	Copia	1.05072
Cluster_700	Copia	1.04775
Cluster_701	Copia	0.907567
Cluster_702	Copia	0.843406
Cluster_703	Copia	0.436656
Cluster_704	Copia	0.267538
Cluster_705	Copia	0.659371
Cluster_706	Gypsy	2.28798
Cluster_707	Copia	0.961445
Cluster_708	Copia	0.063086
Cluster_709	Gypsy	0.440912
Cluster_710	Copia	0.073424
Cluster_711	Copia	0.073424
Cluster_712	Copia	0.703208
Cluster_713	unknown	0.479925
Cluster_714	Copia	0.883464
Cluster_715	Copia	0.590726
Cluster_716	unknown	0.045688
Cluster_717	Copia	0.565792
Cluster_718	Copia	0.149463
Cluster_719	Gypsy	1.31313
Cluster_720	Copia	1.10535
Cluster_721	Copia	0.926868
Cluster_722	Copia	0.649544
Cluster_723	Gypsy	1.51857
Cluster_724	Copia	1.59793
Cluster_725	Copia	0.34354
Cluster_726	Copia	1.03928
Cluster_727	Copia	1.02626
Cluster_728	Copia	0.774961
Cluster_729	Copia	0.404222
Cluster_730	Copia	0.098283
Cluster_731	Copia	1.58811
Cluster_732	Copia	0.888468
Cluster_733	Copia	0.748213
Cluster_734	Gypsy	0.936264
Cluster_735	Copia	0.683418
Cluster_736	Copia	0.24446
Cluster_737	Copia	0.846044
Cluster_738	Copia	0.907086
Cluster_739	Copia	0.495904
Cluster_740	Copia	0.978759
Cluster_741	Gypsy	0.227136
Cluster_742	Copia	0.456979
Cluster_743	Copia	1.08356
Cluster_744	Copia	0.521443
Cluster_745	Copia	0.571796
Cluster_746	Gypsy	0.438285
Cluster_747	Copia	0.341481
Cluster_748	Copia	1.8253
Cluster_749	unknown	0.643433
Cluster_750	Gypsy	0.227943
Cluster_751	Gypsy	0.320388
Cluster_752	unknown	0.981497
Cluster_753	Gypsy	0.148884
Cluster_754	Gypsy	0.290385
Cluster_755	Gypsy	0.656156
Cluster_756	Copia	0.105954
Cluster_757	Gypsy	0.017023
Cluster_758	Gypsy	0
Cluster_759	Gypsy	0
Cluster_760	Gypsy	0.333485
Cluster_761	Gypsy	0.509337
Cluster_762	Gypsy	0.48482
Cluster_763	Copia	0
Cluster_764	Gypsy	0.09194
Cluster_765	Gypsy	0.197156
Cluster_766	Copia	0.961303
Cluster_767	Gypsy	1.04683
Cluster_768	Gypsy	1.0254
Cluster_769	unknown	1.10429
Cluster_770	Copia	0.931471
Cluster_771	Copia	0.827728
Cluster_772	Copia	0
Cluster_773	unknown	1.16427
Cluster_774	Copia	1.01671
Cluster_775	unknown	0.180606
Cluster_776	unknown	0.316994
Cluster_777	Copia	0.881456
Cluster_778	Copia	1.89821
Cluster_779	Copia	0.196568
Cluster_780	Copia	0.269953
Cluster_781	Copia	0.18897
Cluster_782	unknown	0.652973
Cluster_783	Copia	1.71221
Cluster_784	unknown	0.858215
Cluster_785	Copia	1.44641
Cluster_786	Copia	2.12753
Cluster_787	unknown	0.406769
Cluster_788	Copia	0.965166
Cluster_789	Copia	0.089325
Cluster_790	Copia	0.574513
Cluster_791	Copia	0.882944
Cluster_792	Copia	2.5191
Cluster_793	Copia	1.3981
Cluster_794	unknown	0.261053
Cluster_795	Copia	0.753488
Cluster_796	Copia	0.035275
Cluster_797	unknown	0.830926
Cluster_798	unknown	0.597595
Cluster_799	unknown	1.27037
Cluster_800	unknown	0.863623
Cluster_801	Copia	2.59311
Cluster_802	Copia	1.25358
Cluster_803	Copia	1.19826
Cluster_804	Copia	0.955573
Cluster_805	Copia	1.38892
Cluster_806	Copia	0.309657
Cluster_807	unknown	0.179552
Cluster_808	unknown	0.022383
Cluster_809	Copia	0.535978
Cluster_810	Copia	1.16301
Cluster_811	Copia	0.795807
Cluster_812	Copia	0.896755
Cluster_813	Gypsy	1.33392
Cluster_814	Copia	1.57484
Cluster_815	Gypsy	0.087745
Cluster_816	Copia	0.750754
Cluster_817	Copia	0.168815
Cluster_818	Copia	0.417378
Cluster_819	unknown	0.725582
Cluster_820	Copia	0.601372
Cluster_821	Copia	0.331253
Cluster_822	Copia	0.534977
Cluster_823	Copia	0.527056
Cluster_824	unknown	0.157231
Cluster_825	Copia	1.03981
Cluster_826	Copia	0.114016
Cluster_827	Copia	0.304749
Cluster_828	Copia	1.3543
Cluster_829	Copia	0.422382
Cluster_830	unknown	0.502432
Cluster_831	Copia	0.617052
Cluster_832	Copia	1.46366
Cluster_833	unknown	0.655622
Cluster_834	Gypsy	0.573852
Cluster_835	unknown	0.197239
Cluster_836	unknown	0.070723
Cluster_837	Copia	1.40741
Cluster_838	Copia	1.01289
Cluster_839	Copia	0.714492
Cluster_840	Copia	0.355362
Cluster_841	Copia	0.747583
Cluster_842	Copia	0.77056
Cluster_843	Copia	0.553683
Cluster_844	Copia	0.49644
Cluster_845	Copia	0.87502
Cluster_846	Gypsy	1.51593
Cluster_847	Copia	1.41401
Cluster_848	unknown	1.23189
Cluster_849	unknown	0.744022
Cluster_850	Copia	1.69732
Cluster_851	unknown	2.12596
Cluster_852	Copia	1.90287
Cluster_853	Copia	0.603141
Cluster_854	Copia	0.35001
Cluster_855	Copia	0.742439
Cluster_856	unknown	0.585956
Cluster_857	Copia	1.26817
Cluster_858	unknown	0.313185
Cluster_859	Copia	1.72706
Cluster_860	Gypsy	1.47436
Cluster_861	Copia	1.88045
Cluster_862	Copia	0.932409
Cluster_863	Copia	1.0527
Cluster_864	Copia	0.257804
Cluster_865	Copia	0.875851
Cluster_866	Copia	0.141489
Cluster_867	Copia	0.441185
Cluster_868	unknown	1.31556
Cluster_869	Copia	1.23217
Cluster_870	Copia	1.14712
Cluster_871	Copia	1.95467
Cluster_872	Gypsy	0.983197
Cluster_873	Copia	0.454729
Cluster_874	Copia	0.267538
Cluster_875	unknown	0.814871
Cluster_876	Copia	0.066562
Cluster_877	Copia	0.104194
Cluster_878	Copia	0.103913
Cluster_879	Copia	0.297132
Cluster_880	Gypsy	0.227943
Cluster_881	Copia	0.522262
Cluster_882	Copia	0.815904
Cluster_883	Copia	0.152273
Cluster_884	Copia	1.16784
Cluster_885	unknown	2.08367
Cluster_886	Copia	1.47234
Cluster_887	unknown	0.098116
Cluster_888	Copia	0.943387
Cluster_889	Copia	0
Cluster_890	unknown	0.885942
Cluster_891	Copia	1.07514
Cluster_892	Copia	0.185418
Cluster_893	unknown	0.167437
Cluster_894	Gypsy	0.513041
Cluster_895	unknown	2.22302
Cluster_896	Gypsy	1.16536
Cluster_897	Copia	0.355035
Cluster_898	Copia	0.242153
Cluster_899	Gypsy	0.18773
Cluster_900	Gypsy	1.05032
Cluster_901	unknown	0.527186
Cluster_902	Copia	0.711657
Cluster_903	Copia	0.691992
Cluster_904	Copia	0.712287
Cluster_905	Copia	0.553153
Cluster_906	Copia	1.38342
Cluster_907	Copia	0.322907
Cluster_908	Copia	0.577665
Cluster_909	Gypsy	0.419588
Cluster_910	Copia	0.250372
Cluster_911	unknown	0.112879
Cluster_912	unknown	0.709219
Cluster_913	Copia	2.49758
Cluster_914	Copia	0.643789
Cluster_915	Copia	1.20839
Cluster_916	Copia	0.996472
Cluster_917	Copia	0.293106
Cluster_918	Copia	0.798055
Cluster_919	Copia	0.389556
Cluster_920	unknown	0
Cluster_921	Copia	1.37691
Cluster_922	Gypsy	0.485379
Cluster_923	Copia	1.18733
Cluster_924	Copia	1.28405
Cluster_925	Copia	1.10641
Cluster_926	Copia	1.01098
Cluster_927	unknown	2.27897
Cluster_928	Copia	0.585553
Cluster_929	Copia	0.686846
Cluster_930	Copia	0.700749
Cluster_931	Copia	1.3566
Cluster_932	Copia	1.03214
Cluster_933	Copia	0.581903
Cluster_934	unknown	1.90856
Cluster_935	Copia	0.569114
Cluster_936	Copia	0.823643
Cluster_937	Copia	0.840888
Cluster_938	Copia	0.880578
Cluster_939	unknown	0.339171
Cluster_940	Copia	0.825917
Cluster_941	Copia	0.845937
Cluster_942	unknown	1.73376
Cluster_943	Copia	0.343752
Cluster_944	Copia	1.08174
Cluster_945	Copia	1.76583
Cluster_946	unknown	1.47962
Cluster_947	Copia	0.592686
Cluster_948	Copia	2.27969
Cluster_949	Copia	0
Cluster_950	Copia	2.1318
Cluster_951	Copia	1.23379
Cluster_952	Copia	1.26817
Cluster_953	Copia	1.06064
Cluster_954	Copia	0.932756
Cluster_955	Copia	0.920397
Cluster_956	Copia	1.06814
Cluster_957	Copia	1.98197
Cluster_958	Copia	0.50797
Cluster_959	unknown	1.1457
Cluster_960	Copia	0.526027
Cluster_961	Gypsy	1.66325
Cluster_962	Copia	1.09818
Cluster_963	Copia	1.41423
Cluster_964	Copia	2.44346
Cluster_965	Gypsy	1.08418
Cluster_966	unknown	0.460363
Cluster_967	Copia	1.30769
Cluster_968	Copia	2.51859
Cluster_969	unknown	1.10276
Cluster_970	Copia	1.39596
Cluster_971	Copia	0.574642
Cluster_972	Copia	0.684131
Cluster_973	Gypsy	0.037024
Cluster_974	unknown	1.36253
Cluster_975	unknown	1.64001
Cluster_976	Copia	0.846782
Cluster_977	Gypsy	1.34192
Cluster_978	Copia	0.14123
Cluster_979	Copia	1.19089
Cluster_980	Copia	0.750023
Cluster_981	Gypsy	2.1111
Cluster_982	Copia	1.27582
Cluster_983	Copia	0.882185
Cluster_984	Copia	1.7401
Cluster_985	unknown	0.881385
Cluster_986	unknown	1.14652
Cluster_987	Copia	0.183733
Cluster_988	unknown	2.55765
Cluster_989	unknown	2.25256
Cluster_990	Copia	1.06782
Cluster_991	unknown	0.631116
Cluster_992	Copia	0.035372
Cluster_993	Gypsy	1.59558
Cluster_994	Copia	4.74422
Cluster_995	Copia	0.15303
Cluster_996	Copia	0.773402
Cluster_997	Gypsy	1.66888
Cluster_998	Copia	2.59732
Cluster_999	unknown	1.93531
Cluster_1000	Copia	1.63131
Cluster_1001	Copia	0.510566
Cluster_1002	unknown	1.28404
Cluster_1003	Gypsy	1.56949
Cluster_1004	Gypsy	1.60669
Cluster_1005	Copia	0.989916
Cluster_1006	Gypsy	1.6889
Cluster_1007	Copia	1.933
Cluster_1008	unknown	2.00237
Cluster_1009	Copia	0.286318
Cluster_1010	Copia	2.25853
Cluster_1011	Copia	0.314061
Cluster_1012	Copia	1.3236
Cluster_1013	unknown	0
Cluster_1014	Copia	0.9627
Cluster_1015	unknown	1.19478
Cluster_1016	Copia	1.97256
Cluster_1017	Copia	0.732031
Cluster_1018	unknown	0.993266
Cluster_1019	Copia	0.309036
Cluster_1020	Copia	1.86717
Cluster_1021	Copia	0.638623
Cluster_1022	Gypsy	1.54916
Cluster_1023	unknown	0.098535
Cluster_1024	Copia	1.14826
Cluster_1025	Copia	0.76867
Cluster_1026	Copia	0.524204
Cluster_1027	Copia	0.033319
Cluster_1028	Gypsy	3.74023
Cluster_1029	unknown	1.17563
Cluster_1030	Copia	0.607308
Cluster_1031	Copia	0.076262
Cluster_1032	Copia	2.22695
Cluster_1033	Copia	0.354706
Cluster_1034	unknown	0.513044
Cluster_1035	unknown	0.90605
Cluster_1036	unknown	0.875937
Cluster_1037	Copia	1.07885
Cluster_1038	unknown	2.74933
Cluster_1039	Copia	0.287385
Cluster_1040	Copia	0.948969
Cluster_1041	unknown	2.96467
Cluster_1042	unknown	1.74704
Cluster_1043	Copia	1.19381
Cluster_1044	Copia	0.460625
Cluster_1045	Copia	1.46969
Cluster_1046	Copia	0.723905
Cluster_1047	Copia	0.229394
Cluster_1048	Copia	1.74615
Cluster_1049	Copia	1.2021
Cluster_1050	unknown	0.323467
Cluster_1051	Copia	1.56491
Cluster_1052	Gypsy	1.25894
Cluster_1053	Copia	2.78731
Cluster_1054	Gypsy	0.202429
Cluster_1055	Copia	1.22769
Cluster_1056	Copia	1.11228
Cluster_1057	unknown	0
Cluster_1058	Copia	0.139437
Cluster_1059	unknown	1.13695
Cluster_1060	Copia	0.775741
Cluster_1061	Gypsy	0.182643
Cluster_1062	Copia	0.609983
Cluster_1063	Copia	0.120443
Cluster_1064	unknown	3.86361
Cluster_1065	Copia	1.63982
Cluster_1066	Copia	0.139691
Cluster_1067	unknown	0.287565
Cluster_1068	unknown	0.194415
Cluster_1069	unknown	0.478787
Cluster_1070	Copia	0
Cluster_1071	Gypsy	0.040429
Cluster_1072	Copia	1.59743
Cluster_1073	unknown	0.04842
Cluster_1074	Copia	0.306877
Cluster_1075	Copia	2.42362
Cluster_1076	Copia	0.97602
Cluster_1077	Copia	0.539671
Cluster_1078	Copia	1.18058
Cluster_1079	Copia	1.37858
Cluster_1080	Copia	0.695124
Cluster_1081	Copia	1.07133
Cluster_1082	Copia	1.90788
Cluster_1083	unknown	2.79619
Cluster_1084	Copia	0.677966
Cluster_1085	Copia	0.924213
Cluster_1086	Copia	1.05386
Cluster_1087	Copia	0.404155
Cluster_1088	Copia	1.09253
Cluster_1089	Copia	0.867617
Cluster_1090	Copia	1.50806
Cluster_1091	Copia	0.992488
Cluster_1092	Copia	0.207528
Cluster_1093	Copia	0
Cluster_1094	Copia	0.03292
Cluster_1095	unknown	1.55721
Cluster_1096	Gypsy	1.14541
Cluster_1097	unknown	1.14507
Cluster_1098	unknown	1.81618
Cluster_1099	Copia	1.12768
Cluster_1100	Copia	0
Cluster_1101	Copia	0.533707
Cluster_1102	Copia	1.02674
Cluster_1103	Copia	0.964197
Cluster_1104	Copia	1.578
Cluster_1105	Copia	0.620787
Cluster_1106	Copia	1.00648
Cluster_1107	unknown	1.0423
Cluster_1108	Copia	0.456076
Cluster_1109	Gypsy	1.46381
Cluster_1110	Copia	2.46753
Cluster_1111	Gypsy	1.62556
Cluster_1112	Copia	1.32575
Cluster_1113	Copia	0.480627
Cluster_1114	Gypsy	0.033493
Cluster_1115	Copia	0.10814
Cluster_1116	Copia	0.722544
Cluster_1117	Copia	0.035178
Cluster_1118	Copia	0.10016
Cluster_1119	Copia	0.473348
Cluster_1120	Copia	1.19345
Cluster_1121	Copia	1.2634
Cluster_1122	Copia	0.532268
Cluster_1123	Gypsy	2.49036
Cluster_1124	Copia	0.606187
Cluster_1125	Copia	1.4968
Cluster_1126	Copia	1.07347
Cluster_1127	Copia	0.945857
Cluster_1128	Copia	1.44898
Cluster_1129	Copia	0.56702
Cluster_1130	Copia	2.05777
Cluster_1131	Copia	0.143068
Cluster_1132	Copia	0.978511
Cluster_1133	Copia	1.30985
Cluster_1134	Copia	0.365777
Cluster_1135	Copia	0.638754
Cluster_1136	Copia	1.20062
Cluster_1137	Copia	0.44525
Cluster_1138	Copia	1.16398
Cluster_1139	Gypsy	2.04236
Cluster_1140	Copia	1.11094
Cluster_1141	Copia	0.729107
Cluster_1142	unknown	0.091069
Cluster_1143	Copia	0.499346
Cluster_1144	Copia	0.936703
Cluster_1145	Copia	0.631527
Cluster_1146	Copia	1.12355
Cluster_1147	Copia	1.80193
Cluster_1148	Copia	0.866807
Cluster_1149	Copia	1.67995
Cluster_1150	Copia	1.05765
Cluster_1151	Gypsy	1.34325
Cluster_1152	Copia	0.71917
Cluster_1153	Copia	1.26742
Cluster_1154	Copia	0
Cluster_1155	Copia	1.22265
Cluster_1156	Copia	2.35376
Cluster_1157	Copia	0.41945
Cluster_1158	Copia	0.622338
Cluster_1159	Copia	1.82601
Cluster_1160	Copia	0.928726
Cluster_1161	unknown	0.180606
Cluster_1162	unknown	0.179552
Cluster_1163	Gypsy	1.4736
Cluster_1164	Copia	1.56869
Cluster_1165	Copia	0.935367
Cluster_1166	Copia	0.700749
Cluster_1167	Gypsy	1.37225
Cluster_1168	Gypsy	0.724663
Cluster_1169	Copia	0.098873
Cluster_1170	Copia	1.25909
Cluster_1171	Gypsy	2.06284
Cluster_1172	Copia	0.4245
Cluster_1173	Copia	0.762664
Cluster_1174	unknown	0.93604
Cluster_1175	Copia	0.740935
Cluster_1176	Copia	0.765702
Cluster_1177	Gypsy	0.483161
Cluster_1178	Copia	0.644636
Cluster_1179	Copia	0.662708
Cluster_1180	Copia	2.26514
Cluster_1181	Copia	0
Cluster_1182	Copia	0.403227
Cluster_1183	Copia	0.17746
Cluster_1184	Gypsy	0.452855
Cluster_1185	Copia	1.9158
Cluster_1186	Copia	0.03505
Cluster_1187	Copia	1.48057
Cluster_1188	Copia	0.969393
Cluster_1189	Gypsy	1.66307
Cluster_1190	Gypsy	0.793979
Cluster_1191	Copia	1.04129
Cluster_1192	unknown	0.871757
Cluster_1193	Gypsy	0.132323
Cluster_1194	Copia	1.23006
Cluster_1195	Copia	0.334354
Cluster_1196	Copia	1.94184
Cluster_1197	Gypsy	0.617052
Cluster_1198	Copia	1.05332
Cluster_1199	Copia	0.846042
Cluster_1200	Copia	0.276787
Cluster_1201	Copia	0.269122
Cluster_1202	Copia	2.59927
Cluster_1203	unknown	0.528562
Cluster_1204	Gypsy	1.20234
Cluster_1205	Copia	0.035308
Cluster_1206	Copia	0.033377
Cluster_1207	Copia	0.183909
Cluster_1208	Copia	0.354708
Cluster_1209	Gypsy	0.04374
Cluster_1210	Copia	0.44699
Cluster_1211	Copia	1.36914
Cluster_1212	Copia	0.89843
Cluster_1213	Copia	0.354379
Cluster_1214	Copia	0.877085
Cluster_1215	Copia	0.86762
Cluster_1216	Copia	1.42881
Cluster_1217	unknown	1.58567
Cluster_1218	unknown	0.385605
Cluster_1219	Copia	1.24269
Cluster_1220	Copia	1.11478
Cluster_1221	Gypsy	1.45299
Cluster_1222	Gypsy	0
Cluster_1223	Copia	0.089585
Cluster_1224	Copia	1.9818
Cluster_1225	Copia	0.664059
Cluster_1226	Copia	0.227906
Cluster_1227	Copia	0.468189
Cluster_1228	unknown	1.40387
Cluster_1229	Gypsy	0.087446
Cluster_1230	Copia	1.21476
Cluster_1231	Copia	0.075439
Cluster_1232	Copia	0.511214
Cluster_1233	Copia	1.1019
Cluster_1234	Copia	0.610321
Cluster_1235	Copia	0.687273
Cluster_1236	Copia	1.21709
Cluster_1237	Copia	0.480627
Cluster_1238	Copia	0.569645
Cluster_1239	Copia	1.55107
Cluster_1240	unknown	0.641647
Cluster_1241	Gypsy	0.963233
Cluster_1242	unknown	0.369533
Cluster_1243	unknown	0.816935
Cluster_1244	unknown	0.388583
Cluster_1245	Copia	0.355363
Cluster_1246	Gypsy	1.35937
Cluster_1247	Copia	1.11077
Cluster_1248	Gypsy	0.119587
Cluster_1249	Gypsy	0.043939
Cluster_1250	Gypsy	0.188146
Cluster_1251	unknown	0.342391
Cluster_1252	Copia	0.141489
Cluster_1253	unknown	0.315508
Cluster_1254	Gypsy	0.366452
Cluster_1255	unknown	0.04232
Cluster_1256	Gypsy	0.099341
Cluster_1257	Gypsy	0.484821
Cluster_1258	Gypsy	0.17616
Cluster_1259	unknown	0.633091
Cluster_1260	Gypsy	0.175358
Cluster_1261	Gypsy	0.045824
Cluster_1262	Gypsy	0.136874
Cluster_1263	Gypsy	0.090961
Cluster_1264	Gypsy	0
Cluster_1265	unknown	0.195155
Cluster_1266	unknown	0.410628
Cluster_1267	Gypsy	0.553419
Cluster_1268	Gypsy	0.140885
Cluster_1269	Gypsy	0.508113
Cluster_1270	Copia	0.417792
Cluster_1271	Gypsy	0.015117
Cluster_1272	Copia	0.632079
Cluster_1273	Copia	0.113568
Cluster_1274	Copia	0.455819
Cluster_1275	Gypsy	0.508007
Cluster_1276	Copia	0.723332
Cluster_1277	Copia	0.290919
Cluster_1278	Copia	0.698127
Cluster_1279	unknown	0.156682
Cluster_1280	unknown	0.876992
Cluster_1281	Gypsy	0.571882
Cluster_1282	Gypsy	1.75977
Cluster_1283	unknown	0.230679
Cluster_1284	Copia	0.72187
Cluster_1285	Copia	1.15304
Cluster_1286	Copia	0.261054
Cluster_1287	Gypsy	1.30233
Cluster_1288	unknown	0.412096
Cluster_1289	Copia	0.193145
Cluster_1290	Gypsy	1.55762
Cluster_1291	Copia	1.90324
Cluster_1292	Copia	0.969715
Cluster_1293	Copia	2.19003
Cluster_1294	Copia	0
Cluster_1295	Copia	1.09507
Cluster_1296	Copia	1.07083
Cluster_1297	Copia	1.07777
Cluster_1298	Copia	2.72611
Cluster_1299	Copia	0.996445
Cluster_1300	Copia	0.726143
Cluster_1301	Gypsy	0.306528
Cluster_1302	unknown	1.50447
Cluster_1303	Copia	0
Cluster_1304	unknown	0.78624
Cluster_1305	Copia	0.938779
Cluster_1306	Copia	0.166548
Cluster_1307	Copia	0.572933
Cluster_1308	unknown	1.17606
Cluster_1309	Copia	0.592204
Cluster_1310	unknown	1.11514
Cluster_1311	Gypsy	0.219115
Cluster_1312	Copia	1.04066
Cluster_1313	unknown	1.34505
Cluster_1314	Copia	1.13026
Cluster_1315	Copia	1.90225
Cluster_1316	Copia	0.792529
Cluster_1317	Copia	0.607909
Cluster_1318	unknown	1.91922
Cluster_1319	Copia	0.150485
Cluster_1320	unknown	0.986629
Cluster_1321	unknown	0.970876
Cluster_1322	unknown	0.087446
Cluster_1323	unknown	0.088757
Cluster_1324	unknown	3.23092
Cluster_1325	Gypsy	0
Cluster_1326	unknown	1.36173
Cluster_1327	Copia	0.773402
Cluster_1328	Copia	0.45925
Cluster_1329	Copia	2.20245
Cluster_1330	Copia	0.384493
Cluster_1331	Gypsy	1.61168
Cluster_1332	Copia	2.93477
Cluster_1333	Copia	0.753762
Cluster_1334	Gypsy	3.21325
Cluster_1335	unknown	1.19598
Cluster_1336	Copia	0.486237
Cluster_1337	unknown	0.474567
Cluster_1338	Copia	1.02086
Cluster_1339	Copia	0.759417
Cluster_1340	Copia	1.29876
Cluster_1341	unknown	0.135428
Cluster_1342	unknown	0.642836
Cluster_1343	Gypsy	1.00837
Cluster_1344	Gypsy	1.10354
Cluster_1345	Copia	0.205311
Cluster_1346	unknown	1.51417
Cluster_1347	Copia	0.923154
Cluster_1348	Copia	1.65338
Cluster_1349	Copia	0.202549
Cluster_1350	Copia	0.833764
Cluster_1351	Copia	0.387983
Cluster_1352	unknown	0.984841
Cluster_1353	unknown	0.225142
Cluster_1354	Copia	2.54536
Cluster_1355	Copia	1.2239
Cluster_1356	Copia	0.896641
Cluster_1357	Copia	0.783815
Cluster_1358	Copia	1.53372
Cluster_1359	Copia	0.263609
Cluster_1360	Gypsy	1.70542
Cluster_1361	Copia	0.971611
Cluster_1362	Copia	1.03546
Cluster_1363	Copia	1.19779
Cluster_1364	Copia	0.033377
Cluster_1365	Copia	0.839216
Cluster_1366	unknown	0.292001
Cluster_1367	Copia	1.27326
Cluster_1368	Copia	0.95277
Cluster_1369	Copia	1.82179
Cluster_1370	Copia	2.07209
Cluster_1371	Copia	1.60342
Cluster_1372	Copia	1.34723
Cluster_1373	Copia	0
Cluster_1374	Copia	1.41404
Cluster_1375	Copia	0.775185
Cluster_1376	Copia	0
Cluster_1377	unknown	0.57658
Cluster_1378	Copia	0.97034
Cluster_1379	Copia	0.350185
Cluster_1380	Copia	0.036549
Cluster_1381	Copia	0.84509
Cluster_1382	Copia	0.814867
Cluster_1383	unknown	2.17506
Cluster_1384	Copia	0.146473
Cluster_1385	Copia	0.136712
Cluster_1386	Copia	1.72096
Cluster_1387	Copia	1.87903
Cluster_1388	Copia	1.7604
Cluster_1389	Copia	0.183558
Cluster_1390	Copia	1.5407
Cluster_1391	Gypsy	0.925007
Cluster_1392	Copia	0.035146
Cluster_1393	Copia	2.49758
Cluster_1394	Copia	1.17474
Cluster_1395	Copia	1.5113
Cluster_1396	Copia	0.347546
Cluster_1397	Copia	0.871041
Cluster_1398	Copia	0
Cluster_1399	Gypsy	1.63544
Cluster_1400	Copia	0.611535
Cluster_1401	Copia	1.01074
Cluster_1402	Copia	0.036653
Cluster_1403	unknown	2.35788
Cluster_1404	Copia	0.620788
Cluster_1405	Gypsy	0.562871
Cluster_1406	Copia	1.70112
Cluster_1407	unknown	1.87601
Cluster_1408	Copia	2.21057
Cluster_1409	Copia	0
Cluster_1410	Copia	1.62217
Cluster_1411	unknown	0.744459
Cluster_1412	unknown	0.799591
Cluster_1413	Copia	0.721905
Cluster_1414	unknown	0.365148
Cluster_1415	Copia	1.21708
Cluster_1416	Copia	2.27115
Cluster_1417	unknown	0.292515
Cluster_1418	Copia	1.94471
Cluster_1419	Copia	2.64347
Cluster_1420	Gypsy	1.45567
Cluster_1421	unknown	1.15063
Cluster_1422	Copia	0.680768
Cluster_1423	Copia	0.578097
Cluster_1424	Copia	1.03818
Cluster_1425	Copia	3.16898
Cluster_1426	Copia	1.91105
Cluster_1427	Copia	1.07027
Cluster_1428	unknown	0.224485
Cluster_1429	Copia	1.33856
Cluster_1430	unknown	0.383769
Cluster_1431	Copia	2.87826
Cluster_1432	Copia	0.851611
Cluster_1433	Copia	2.19191
Cluster_1434	Copia	0.158714
Cluster_1435	Copia	0
Cluster_1436	Gypsy	0.18221
Cluster_1437	unknown	1.56265
Cluster_1438	Gypsy	1.42814
Cluster_1439	Copia	1.03292
Cluster_1440	Gypsy	0.643252
Cluster_1441	Copia	2.38917
Cluster_1442	Copia	1.91104
Cluster_1443	Copia	2.11307
Cluster_1444	Copia	2.22614
Cluster_1445	unknown	0.875523
Cluster_1446	Copia	0.739438
Cluster_1447	unknown	1.65967
Cluster_1448	Copia	1.03754
Cluster_1449	Copia	0.746389
Cluster_1450	Copia	1.39265
Cluster_1451	unknown	1.08654
Cluster_1452	unknown	0.820324
Cluster_1453	Copia	0.861146
Cluster_1454	Gypsy	1.04906
Cluster_1455	unknown	0.728018
Cluster_1456	Copia	0.979848
Cluster_1457	Copia	0.386038
Cluster_1458	Copia	1.05588
Cluster_1459	Copia	0.779673
Cluster_1460	unknown	1.4526
Cluster_1461	Copia	1.7689
Cluster_1462	Copia	0.878829
Cluster_1463	Copia	0.862061
Cluster_1464	Copia	0.537046
Cluster_1465	Copia	1.12037
Cluster_1466	Copia	1.20655
Cluster_1467	unknown	1.28602
Cluster_1468	Copia	0.984183
Cluster_1469	Copia	0.633094
Cluster_1470	Copia	1.70061
Cluster_1471	Copia	1.8502
Cluster_1472	Copia	1.06455
Cluster_1473	Copia	1.90931
Cluster_1474	Copia	0.066447
Cluster_1475	unknown	1.35891
Cluster_1476	Copia	0.99151
Cluster_1477	Copia	1.87763
Cluster_1478	Gypsy	0.134796
Cluster_1479	Copia	1.46087
Cluster_1480	Copia	1.16566
Cluster_1481	Copia	3.34823
Cluster_1482	Gypsy	3.32258
Cluster_1483	Copia	0.278036
Cluster_1484	unknown	0.369533
Cluster_1485	Copia	1.06603
Cluster_1486	Copia	1.21476
Cluster_1487	unknown	0.936704
Cluster_1488	Gypsy	1.34082
Cluster_1489	Copia	0.175358
Cluster_1490	unknown	0.141229
Cluster_1491	Copia	0.568064
Cluster_1492	Gypsy	0
Cluster_1493	Copia	0.617635
Cluster_1494	Copia	0.169187
Cluster_1495	Gypsy	0.112615
Cluster_1496	Copia	1.35913
Cluster_1497	Copia	0.5701
Cluster_1498	unknown	1.35771
Cluster_1499	Copia	2.09211
Cluster_1500	Copia	2.99969
Cluster_1501	Copia	0.356129
Cluster_1502	Copia	0.39114
Cluster_1503	Copia	0.062269
Cluster_1504	Gypsy	0.067202
Cluster_1505	unknown	1.53202
Cluster_1506	Copia	3.35127
Cluster_1507	Copia	3.67444
Cluster_1508	Gypsy	1.10695
Cluster_1509	unknown	0
Cluster_1510	Copia	1.74219
Cluster_1511	unknown	1.72863
Cluster_1512	Copia	2.46172
Cluster_1513	Copia	0.424216
Cluster_1514	unknown	0.20184
Cluster_1515	Copia	0.584247
Cluster_1516	Copia	1.02484
Cluster_1517	Copia	1.02295
Cluster_1518	Copia	1.28943
Cluster_1519	Gypsy	0.602918
Cluster_1520	Gypsy	1.3174
Cluster_1521	unknown	1.81101
Cluster_1522	Copia	1.02517
Cluster_1523	unknown	1.16382
Cluster_1524	Copia	0.979923
Cluster_1525	Copia	0.348599
Cluster_1526	Copia	0.62337
Cluster_1527	unknown	0.022357
Cluster_1528	Copia	0.864494
Cluster_1529	Copia	1.32269
Cluster_1530	unknown	0
Cluster_1531	Copia	0.830158
Cluster_1532	Copia	0.815794
Cluster_1533	Copia	1.28849
Cluster_1534	Gypsy	1.05108
Cluster_1535	Copia	0.438973
Cluster_1536	Copia	0.53381
Cluster_1537	Copia	1.8731
Cluster_1538	Gypsy	1.70569
Cluster_1539	unknown	0.233035
Cluster_1540	Gypsy	0.263137
Cluster_1541	Copia	0.379185
Cluster_1542	Copia	0.280316
Cluster_1543	Gypsy	0.183734
Cluster_1544	unknown	1.75349
Cluster_1545	Copia	0.664768
Cluster_1546	Copia	0.842559
Cluster_1547	unknown	0.202076
Cluster_1548	Copia	1.96526
Cluster_1549	unknown	0.728421
Cluster_1550	Copia	1.06726
Cluster_1551	Copia	3.40096
Cluster_1552	Copia	1.49108
Cluster_1553	Gypsy	0.136389
Cluster_1554	Copia	0.640008
Cluster_1555	Copia	0.654095
Cluster_1556	unknown	0.067794
Cluster_1557	unknown	0.46287
Cluster_1558	Gypsy	1.14047
Cluster_1559	Copia	0.2079
Cluster_1560	Copia	1.8153
Cluster_1561	Copia	0.36794
Cluster_1562	unknown	0.748461
Cluster_1563	Copia	0.347897
Cluster_1564	Gypsy	0.985674
Cluster_1565	Copia	1.17122
Cluster_1566	Copia	0.646969
Cluster_1567	unknown	1.25622
Cluster_1568	Copia	0.732852
Cluster_1569	Copia	0.295671
Cluster_1570	unknown	2.43464
Cluster_1571	Copia	0.568977
Cluster_1572	unknown	0.08328
Cluster_1573	Copia	1.33247
Cluster_1574	Gypsy	0.554085
Cluster_1575	Copia	0.351072
Cluster_1576	Gypsy	0.842468
Cluster_1577	Copia	1.34843
Cluster_1578	Copia	0.824231
Cluster_1579	Gypsy	0.395157
Cluster_1580	Copia	0.938781
Cluster_1581	Gypsy	2.78355
Cluster_1582	Gypsy	1.13179
Cluster_1583	Copia	1.59411
Cluster_1584	unknown	0.725471
Cluster_1585	Copia	0.352432
Cluster_1586	Copia	0.371853
Cluster_1587	Copia	0.099127
Cluster_1588	Copia	0.690961
Cluster_1589	Copia	1.18823
Cluster_1590	Gypsy	0.970872
Cluster_1591	Copia	1.13464
Cluster_1592	Gypsy	0.966234
Cluster_1593	Gypsy	2.43338
Cluster_1594	Copia	0.702476
Cluster_1595	Gypsy	0.524029
Cluster_1596	Copia	0.332045
Cluster_1597	Gypsy	1.00917
Cluster_1598	Copia	0.490593
Cluster_1599	Copia	1.81374
Cluster_1600	unknown	0
Cluster_1601	Gypsy	1.10308
Cluster_1602	unknown	1.03415
Cluster_1603	Copia	0.431467
Cluster_1604	Copia	0.822763
Cluster_1605	Gypsy	0.731479
Cluster_1606	unknown	0.54686
Cluster_1607	Copia	0.545201
Cluster_1608	Copia	0.979845
Cluster_1609	Copia	1.26449
Cluster_1610	Copia	0.762667
Cluster_1611	Copia	0.64697
Cluster_1612	Copia	0.991947
Cluster_1613	unknown	0.196066
Cluster_1614	Copia	0.558155
Cluster_1615	Copia	0.391471
Cluster_1616	Copia	0.582183
Cluster_1617	Copia	0.493435
Cluster_1618	Gypsy	0.541094
Cluster_1619	Copia	0.648256
Cluster_1620	Copia	0.555819
Cluster_1621	Gypsy	1.54166
Cluster_1622	Copia	1.23268
Cluster_1623	Gypsy	1.79413
Cluster_1624	Gypsy	0.446657
Cluster_1625	Gypsy	0.395612
Cluster_1626	Gypsy	0.446657
Cluster_1627	Copia	0.779671
Cluster_1628	unknown	0.822446
Cluster_1629	Copia	0.407334
Cluster_1630	Gypsy	0.369977
Cluster_1631	unknown	0.878353
Cluster_1632	Copia	0.688603
Cluster_1633	Copia	0.962273
Cluster_1634	unknown	1.5725
Cluster_1635	Copia	0.613975
Cluster_1636	Gypsy	1.81291
Cluster_1637	Copia	0.57123
Cluster_1638	Copia	0.989677
Cluster_1639	Gypsy	0.50508
Cluster_1640	unknown	0.979706
Cluster_1641	Copia	1.89783
Cluster_1642	Gypsy	1.68076
Cluster_1643	Copia	2.24482
Cluster_1644	Copia	1.57669
Cluster_1645	Copia	1.05266
Cluster_1646	unknown	0.157877
Cluster_1647	Copia	1.28651
Cluster_1648	unknown	0.307577
Cluster_1649	Copia	1.20481
Cluster_1650	Copia	0.856206
Cluster_1651	unknown	0.27375
Cluster_1652	Copia	0.975176
Cluster_1653	Copia	1.26578
Cluster_1654	unknown	0.918158
Cluster_1655	unknown	0.947359
Cluster_1656	Copia	0.914919
Cluster_1657	Copia	0.220621
Cluster_1658	Copia	0.788331
Cluster_1659	unknown	1.03251
Cluster_1660	Copia	0.453861
Cluster_1661	Copia	0.768344
Cluster_1662	Gypsy	0.396517
Cluster_1663	unknown	0.716491
Cluster_1664	Copia	2.21815
Cluster_1665	Copia	0.109995
Cluster_1666	Copia	0.157139
Cluster_1667	Copia	0.99052
Cluster_1668	Copia	0.220622
Cluster_1669	Copia	0.655406
Cluster_1670	Copia	0.11268
Cluster_1671	Gypsy	1.13797
Cluster_1672	Copia	0.294853
Cluster_1673	unknown	1.2046
Cluster_1674	Copia	0.529301
Cluster_1675	Copia	0.459343
Cluster_1676	Gypsy	0.970181
Cluster_1677	Copia	0.666351
Cluster_1678	Copia	0.688213
Cluster_1679	Copia	1.11086
Cluster_1680	Copia	0
Cluster_1681	Copia	0.133278
Cluster_1682	Copia	0.074203
Cluster_1683	Copia	0.600201
Cluster_1684	Copia	0.443367
Cluster_1685	Copia	0.60731
Cluster_1686	Copia	0.41862
Cluster_1687	Copia	0.671455
Cluster_1688	Copia	0.40577
Cluster_1689	Copia	0.483883
Cluster_1690	unknown	0.934792
Cluster_1691	Gypsy	0.262539
Cluster_1692	unknown	2.61971
Cluster_1693	Gypsy	1.61771
Cluster_1694	Copia	0.368426
Cluster_1695	Copia	0.565076
Cluster_1696	unknown	0.38312
Cluster_1697	unknown	0.818233
Cluster_1698	Copia	2.39879
Cluster_1699	unknown	0.541569
Cluster_1700	Copia	0.510257
Cluster_1701	Copia	1.67966
Cluster_1702	Copia	1.27056
Cluster_1703	Copia	0.462401
Cluster_1704	Gypsy	1.58005
Cluster_1705	Copia	1.54633
Cluster_1706	Copia	1.77844
Cluster_1707	Copia	0.470231
Cluster_1708	Copia	0.722483
Cluster_1709	Copia	0.741684
Cluster_1710	Copia	0.341716
Cluster_1711	Copia	0.90213
Cluster_1712	Copia	1.94401
Cluster_1713	Copia	0
Cluster_1714	Copia	0.375852
Cluster_1715	Copia	1.00344
Cluster_1716	Copia	0.758904
Cluster_1717	Copia	0.129792
Cluster_1718	Copia	0.702476
Cluster_1719	Copia	0.854215
Cluster_1720	Copia	0.614779
Cluster_1721	Copia	1.0861
Cluster_1722	unknown	0.048329
Cluster_1723	Gypsy	0.956391
Cluster_1724	Copia	0.956505
Cluster_1725	Copia	0.685487
Cluster_1726	Copia	0.733062
Cluster_1727	Copia	0.354379
Cluster_1728	Copia	2.12323
Cluster_1729	Gypsy	1.45411
Cluster_1730	Copia	1.03588
Cluster_1731	Copia	0.772623
Cluster_1732	Copia	2.85083
Cluster_1733	Copia	0.464334
Cluster_1734	Gypsy	1.66788
Cluster_1735	Copia	0
Cluster_1736	Copia	0.412094
Cluster_1737	unknown	0.02082
Cluster_1738	Gypsy	0.263137
Cluster_1739	unknown	0.044783
Cluster_1740	unknown	1.40876
Cluster_1741	unknown	1.18446
Cluster_1742	Copia	0.722465
Cluster_1743	unknown	1.48315
Cluster_1744	Copia	0.412497
Cluster_1745	unknown	0.166404
Cluster_1746	Gypsy	1.49391
Cluster_1747	Copia	0.975172
Cluster_1748	unknown	0.275548
Cluster_1749	unknown	1.53607
Cluster_1750	Copia	0.916949
Cluster_1751	Copia	0.298309
Cluster_1752	Gypsy	1.36252
Cluster_1753	Copia	1.52632
Cluster_1754	Copia	0.066619
Cluster_1755	Copia	2.45976
Cluster_1756	unknown	2.36128
Cluster_1757	Copia	0.828609
Cluster_1758	unknown	2.44539
Cluster_1759	Copia	0.188414
Cluster_1760	Copia	0.229395
Cluster_1761	Copia	1.15054
Cluster_1762	Copia	0.532355
Cluster_1763	Copia	1.12709
Cluster_1764	Copia	0.964194
Cluster_1765	Copia	0.503366
Cluster_1766	unknown	1.75726
Cluster_1767	Gypsy	2.17722
Cluster_1768	Copia	1.53499
Cluster_1769	unknown	0.557767
Cluster_1770	unknown	1.23231
Cluster_1771	Copia	0.136469
Cluster_1772	Copia	0.700751
Cluster_1773	Copia	1.00749
Cluster_1774	Gypsy	1.82085
Cluster_1775	Copia	1.24285
Cluster_1776	Copia	0.352665
Cluster_1777	Copia	0.937626
Cluster_1778	Copia	0.773262
Cluster_1779	unknown	0.159089
Cluster_1780	Copia	2.23755
Cluster_1781	Copia	1.23384
Cluster_1782	Copia	0.997443
Cluster_1783	Copia	1.04481
Cluster_1784	Copia	1.94587
Cluster_1785	Copia	1.20975
Cluster_1786	Copia	2.6853
Cluster_1787	Copia	0.573851
Cluster_1788	unknown	1.17937
Cluster_1789	Gypsy	2.05493
Cluster_1790	Copia	0.070788
Cluster_1791	unknown	0.694464
Cluster_1792	Copia	1.08428
Cluster_1793	Gypsy	1.58197
Cluster_1794	Copia	1.84777
Cluster_1795	Copia	1.74878
Cluster_1796	Gypsy	1.68147
Cluster_1797	Gypsy	0.870723
Cluster_1798	Copia	0.924056
Cluster_1799	Copia	0.344094
Cluster_1800	Gypsy	3.35242
Cluster_1801	Copia	0.857946
Cluster_1802	Copia	0.70723
Cluster_1803	Copia	0.100247
Cluster_1804	Copia	0.700046
Cluster_1805	unknown	1.26449
Cluster_1806	Gypsy	1.37603
Cluster_1807	Gypsy	1.29926
Cluster_1808	unknown	0.735616
Cluster_1809	Copia	1.01347
Cluster_1810	Copia	0.459428
Cluster_1811	Copia	2.02117
Cluster_1812	Copia	1.35772
Cluster_1813	Gypsy	1.73377
Cluster_1814	Copia	1.46572
Cluster_1815	Gypsy	0.791561
Cluster_1816	Copia	0.372215
Cluster_1817	Copia	0.801842
Cluster_1818	Copia	1.48916
Cluster_1819	Copia	0.481091
Cluster_1820	Copia	0.224486
Cluster_1821	Gypsy	1.76076
Cluster_1822	unknown	2.07846
Cluster_1823	unknown	0.589079
Cluster_1824	Copia	0.112681
Cluster_1825	unknown	0.884501
Cluster_1826	Copia	0.704984
Cluster_1827	Copia	2.15486
Cluster_1828	Copia	2.55731
Cluster_1829	Copia	0.583358
Cluster_1830	Copia	4.48998
Cluster_1831	unknown	0.158434
Cluster_1832	Gypsy	1.45618
Cluster_1833	Copia	1.58827
Cluster_1834	Copia	2.68529
Cluster_1835	unknown	0.679165
Cluster_1836	Copia	0.303845
Cluster_1837	Copia	0.886754
Cluster_1838	Copia	0.680364
Cluster_1839	Copia	0.539736
Cluster_1840	unknown	1.2476
Cluster_1841	Copia	1.76215
Cluster_1842	Copia	0.537581
Cluster_1843	Copia	0.909415
Cluster_1844	unknown	2.03534
Cluster_1845	Copia	0.618158
Cluster_1846	Copia	0.343412
Cluster_1847	Copia	1.75068
Cluster_1848	unknown	1.22029
Cluster_1849	unknown	0
Cluster_1850	Copia	0.639865
Cluster_1851	Copia	1.23374
Cluster_1852	Copia	0.790893
Cluster_1853	Copia	3.09473
Cluster_1854	unknown	0.293017
Cluster_1855	Copia	1.9885
Cluster_1856	Copia	1.67799
Cluster_1857	Copia	2.14528
Cluster_1858	Copia	1.77845
Cluster_1859	Copia	1.3833
Cluster_1860	Copia	1.41802
Cluster_1861	Copia	3.49877
Cluster_1862	Copia	0
Cluster_1863	Copia	1.1286
Cluster_1864	Copia	1.22642
Cluster_1865	Copia	0.89539
Cluster_1866	Copia	0.740188
Cluster_1867	Copia	0.075071
Cluster_1868	unknown	3.83901
Cluster_1869	Copia	0.33937
Cluster_1870	Copia	1.16904
Cluster_1871	Copia	0.133974
Cluster_1872	Copia	0.712285
Cluster_1873	Copia	0.680099
Cluster_1874	Gypsy	0.089584
Cluster_1875	Copia	1.11482
Cluster_1876	Copia	2.41619
Cluster_1877	Copia	0.541092
Cluster_1878	Copia	1.61129
Cluster_1879	unknown	0.210942
Cluster_1880	Copia	2.44654
Cluster_1881	Copia	0.58277
Cluster_1882	Copia	0.342392
Cluster_1883	unknown	0.424139
Cluster_1884	Copia	0.265101
Cluster_1885	Copia	1.83153
Cluster_1886	Copia	0.190467
Cluster_1887	unknown	1.44408
Cluster_1888	unknown	0.361714
Cluster_1889	Copia	0.43011
Cluster_1890	Gypsy	0.958432
Cluster_1891	Copia	0.962266
Cluster_1892	Copia	0.531742
Cluster_1893	Copia	2.77581
Cluster_1894	unknown	0.157047
Cluster_1895	Copia	2.7643
Cluster_1896	Copia	2.93497
Cluster_1897	Copia	0.921682
Cluster_1898	Copia	1.25927
Cluster_1899	Copia	2.15772
Cluster_1900	Copia	0.033319
Cluster_1901	Copia	2.12199
Cluster_1902	Copia	1.86306
Cluster_1903	Gypsy	0.92354
Cluster_1904	Gypsy	0.102428
Cluster_1905	Gypsy	0.487453
Cluster_1906	Copia	0.914789
Cluster_1907	unknown	0.242917
Cluster_1908	Copia	0.303249
Cluster_1909	Copia	1.76612
Cluster_1910	Copia	1.34192
Cluster_1911	Copia	1.27517
Cluster_1912	Copia	4.6593
Cluster_1913	Copia	2.78973
Cluster_1914	Gypsy	0
Cluster_1915	Copia	0.97004
Cluster_1916	Copia	0.926859
Cluster_1917	Copia	0.138684
Cluster_1918	Copia	0.140201
Cluster_1919	Copia	0.033204
Cluster_1920	Gypsy	0.41087
Cluster_1921	Copia	0.839223
Cluster_1922	unknown	0
Cluster_1923	Copia	0.17616
Cluster_1924	Copia	0.193925
Cluster_1925	Copia	1.52611
Cluster_1926	unknown	1.10064
Cluster_1927	unknown	0.435424
Cluster_1928	Copia	0.167273
Cluster_1929	Copia	0.195072
Cluster_1930	Copia	0.693032
Cluster_1931	Gypsy	1.14606
Cluster_1932	unknown	0.551975
Cluster_1933	Copia	2.50995
Cluster_1934	unknown	0.138684
Cluster_1935	Gypsy	0.686848
Cluster_1936	Copia	0.576582
Cluster_1937	Copia	0.498279
Cluster_1938	Copia	2.05396
Cluster_1939	Gypsy	0
Cluster_1940	Copia	1.44961
Cluster_1941	Gypsy	0.016971
Cluster_1942	Gypsy	0
Cluster_1943	Copia	1.0692
Cluster_1944	Copia	2.20729
Cluster_1945	Copia	1.04886
Cluster_1946	unknown	0.0968
Cluster_1947	Copia	1.44837
Cluster_1948	Copia	0.100248
Cluster_1949	Copia	1.60252
Cluster_1950	unknown	2.048
Cluster_1951	Copia	0.066812
Cluster_1952	Copia	0.581596
Cluster_1953	Copia	0.842565
Cluster_1954	unknown	0.446002
Cluster_1955	unknown	1.19089
Cluster_1956	Copia	0.574299
Cluster_1957	unknown	0.525426
Cluster_1958	Copia	1.06726
Cluster_1959	unknown	0.419512
Cluster_1960	Copia	0.614588
Cluster_1961	Gypsy	0.820881
Cluster_1962	Gypsy	1.41918
Cluster_1963	unknown	2.37912
Cluster_1964	Copia	0.856696
Cluster_1965	Copia	1.07993
Cluster_1966	unknown	0.233035
Cluster_1967	Copia	0.925938
Cluster_1968	unknown	1.01028
Cluster_1969	Copia	0.704503
Cluster_1970	Copia	1.21853
Cluster_1971	Copia	0.46793
Cluster_1972	unknown	0.660933
Cluster_1973	unknown	2.47073
Cluster_1974	Gypsy	2.32443
Cluster_1975	Copia	0.80064
Cluster_1976	Copia	0.033261
Cluster_1977	Copia	0.139438
Cluster_1978	Gypsy	2.14332
Cluster_1979	Copia	0.036514
Cluster_1980	Copia	1.50335
Cluster_1981	unknown	0
Cluster_1982	unknown	1.1067
Cluster_1983	Copia	0.611536
Cluster_1984	Copia	0.106149
Cluster_1985	Copia	1.04485
Cluster_1986	unknown	0.022475
Cluster_1987	Copia	0.782319
Cluster_1988	unknown	0.411115
Cluster_1989	Copia	1.62623
Cluster_1990	Gypsy	1.07972
Cluster_1991	Copia	1.91105
Cluster_1992	Copia	0.449151
Cluster_1993	Copia	0.571798
Cluster_1994	unknown	1.04331
Cluster_1995	unknown	0.226869
Cluster_1996	Copia	0.72048
Cluster_1997	Copia	0.436181
Cluster_1998	Gypsy	1.47961
Cluster_1999	Copia	0.923975
[truncated: 1,249 more rows]

## Sheet: Table S8
Table S8 Gene and non-coding RNAs annotation statistics of Pontederia cordata L.
Genes Annotation
Number of predicted genes	29389
Gene_length_mean	4691.15
cDNA_length_mean	1850.22
exon_number_mean	5.32121
CDS_length_mean	1465.87
CDS_num_mean	5.13185
Intron_length_mean	2840.93
Single_exon_length_mean	347.707
Single_CDS_length_mean	285.641
Single_intron_length_mean	657.439
Non-coding RNAs Annotation
Number of tRNAs	608
Number of rRNAs	168
Number of miRNAs	159
Number of snRNAs	1017
Functional annotation
Databases	Number of genes
Nr	29287
SwissProt	24016
KOG	9813
EggNOG	29264
InterPro	28002
Pfam	27545
GO	23785
KEGG	23277
All	29338

## Sheet: Table S9
Table S9 KEGG enrichment analysis of positive selected genes
Term Name	MainClass	GeneHitsInSelectedSet	AllGenesInSelectedSet	GeneHitsInBackground	AllGenesInBackground	p-value	enrichFactor	GeneListInSelectedSets	corrected p-value(BH method)
Protein processing in endoplasmic reticulum	Genetic Information Processing	84	403	2917	21087	6.38913e-05	1.50679	[Pontederia_cordata001590, Pontederia_cordata013659, Pontederia_cordata007651, Pontederia_cordata001591, Pontederia_cordata013658, Pontederia_cordata028672, Pontederia_cordata028671, Pontederia_cordata004865, Pontederia_cordata004864, Pontederia_cordata029209, Pontederia_cordata027664, Pontederia_cordata004866, Pontederia_cordata001593, Pontederia_cordata004861, Pontederia_cordata001594, Ponteder…	0.000424877
Plant-pathogen interaction	Organismal Systems	81	403	2937	21087	0.000364941	1.44308	[Pontederia_cordata001590, Pontederia_cordata001591, Pontederia_cordata003330, Pontederia_cordata028672, Pontederia_cordata028671, Pontederia_cordata004865, Pontederia_cordata019040, Pontederia_cordata004864, Pontederia_cordata025686, Pontederia_cordata029209, Pontederia_cordata004866, Pontederia_cordata001593, Pontederia_cordata004861, Pontederia_cordata003332, Pontederia_cordata001594, Ponteder…	0.00202238
MAPK signaling pathway - plant	Environmental Information Processing	79	403	3118	21087	0.00474803	1.32575	[Pontederia_cordata001590, Pontederia_cordata001591, Pontederia_cordata003330, Pontederia_cordata028672, Pontederia_cordata028671, Pontederia_cordata004865, Pontederia_cordata019040, Pontederia_cordata004864, Pontederia_cordata025686, Pontederia_cordata029209, Pontederia_cordata004866, Pontederia_cordata001593, Pontederia_cordata003332, Pontederia_cordata004861, Pontederia_cordata004860, Ponteder…	0.0217755
Ribosome biogenesis in eukaryotes	Genetic Information Processing	74	403	2167	21087	5.30785e-07	1.78683	[Pontederia_cordata001590, Pontederia_cordata001591, Pontederia_cordata028672, Pontederia_cordata028671, Pontederia_cordata029121, Pontederia_cordata004865, Pontederia_cordata004864, Pontederia_cordata029209, Pontederia_cordata004866, Pontederia_cordata001593, Pontederia_cordata004861, Pontederia_cordata001594, Pontederia_cordata004860, Pontederia_cordata004863, Pontederia_cordata003894, Ponteder…	6.41767e-06
Plant hormone signal transduction	Environmental Information Processing	74	403	2815	21087	0.00253758	1.37551	[Pontederia_cordata001590, Pontederia_cordata001591, Pontederia_cordata003330, Pontederia_cordata028672, Pontederia_cordata028671, Pontederia_cordata004865, Pontederia_cordata019040, Pontederia_cordata004864, Pontederia_cordata029209, Pontederia_cordata004866, Pontederia_cordata001593, Pontederia_cordata003332, Pontederia_cordata004861, Pontederia_cordata005830, Pontederia_cordata004860, Ponteder…	0.0124999
Basal transcription factors	Genetic Information Processing	70	403	1879	21087	4.30617e-08	1.94931	[Pontederia_cordata001590, Pontederia_cordata001591, Pontederia_cordata028672, Pontederia_cordata028671, Pontederia_cordata004865, Pontederia_cordata004864, Pontederia_cordata029209, Pontederia_cordata004866, Pontederia_cordata001593, Pontederia_cordata004861, Pontederia_cordata001594, Pontederia_cordata004860, Pontederia_cordata004863, Pontederia_cordata003894, Pontederia_cordata004862, Ponteder…	9.54534e-07
Nucleotide excision repair	Genetic Information Processing	69	403	1920	21087	2.1602e-07	1.88043	[Pontederia_cordata001590, Pontederia_cordata001591, Pontederia_cordata028672, Pontederia_cordata028671, Pontederia_cordata004865, Pontederia_cordata004546, Pontederia_cordata004864, Pontederia_cordata029209, Pontederia_cordata004866, Pontederia_cordata004547, Pontederia_cordata001593, Pontederia_cordata004861, Pontederia_cordata001594, Pontederia_cordata004860, Pontederia_cordata004863, Ponteder…	2.87307e-06
Autophagy - other	Cellular Processes	68	403	1696	21087	3.86495e-09	2.09794	[Pontederia_cordata001590, Pontederia_cordata001591, Pontederia_cordata028672, Pontederia_cordata028671, Pontederia_cordata004865, Pontederia_cordata004864, Pontederia_cordata029209, Pontederia_cordata004866, Pontederia_cordata001593, Pontederia_cordata004861, Pontederia_cordata001594, Pontederia_cordata004860, Pontederia_cordata004863, Pontederia_cordata003894, Pontederia_cordata004862, Ponteder…	1.02808e-07
Endocytosis	Cellular Processes	68	403	2302	21087	0.000177326	1.54566	[Pontederia_cordata001590, Pontederia_cordata001591, Pontederia_cordata028672, Pontederia_cordata028671, Pontederia_cordata004865, Pontederia_cordata004864, Pontederia_cordata029209, Pontederia_cordata004866, Pontederia_cordata001593, Pontederia_cordata004861, Pontederia_cordata001594, Pontederia_cordata004860, Pontederia_cordata004863, Pontederia_cordata003894, Pontederia_cordata004862, Ponteder…	0.00102541
Circadian rhythm - plant	Organismal Systems	65	403	2051	21087	3.2425e-05	1.65828	[Pontederia_cordata001590, Pontederia_cordata001591, Pontederia_cordata028672, Pontederia_cordata028671, Pontederia_cordata004865, Pontederia_cordata004864, Pontederia_cordata029209, Pontederia_cordata004866, Pontederia_cordata001593, Pontederia_cordata004861, Pontederia_cordata001594, Pontederia_cordata004860, Pontederia_cordata004863, Pontederia_cordata004862, Pontederia_cordata004979, Ponteder…	0.000239584
Purine metabolism	Metabolism	61	403	1400	21087	1.257e-09	2.27988	[Pontederia_cordata010502, Pontederia_cordata001590, Pontederia_cordata001591, Pontederia_cordata028672, Pontederia_cordata028671, Pontederia_cordata004865, Pontederia_cordata004864, Pontederia_cordata029209, Pontederia_cordata004866, Pontederia_cordata001593, Pontederia_cordata004861, Pontederia_cordata001594, Pontederia_cordata004860, Pontederia_cordata004863, Pontederia_cordata003894, Ponteder…	4.17954e-08
Sesquiterpenoid and triterpenoid biosynthesis	Metabolism	36	403	683	21087	4.41984e-08	2.75798	[Pontederia_cordata010502, Pontederia_cordata028350, Pontederia_cordata010501, Pontederia_cordata027288, Pontederia_cordata027563, Pontederia_cordata028353, Pontederia_cordata027324, Pontederia_cordata028555, Pontederia_cordata027207, Pontederia_cordata007117, Pontederia_cordata015284, Pontederia_cordata022845, Pontederia_cordata022603, Pontederia_cordata029034, Pontederia_cordata006674, Ponteder…	8.39769e-07
Base excision repair	Genetic Information Processing	10	403	284	21087	0.0472323	1.84243	[Pontederia_cordata021328, Pontederia_cordata004546, Pontederia_cordata003963, Pontederia_cordata015127, Pontederia_cordata021591, Pontederia_cordata004547, Pontederia_cordata007889, Pontederia_cordata007778, Pontederia_cordata012941, Pontederia_cordata014324]	0.174497

## Sheet: Table S10
Table S10 The candidate genes in anthocyanin biosynthesis pathway in Pontederia cordata L.
Gene Functions	Gene ID	Gene Name	Gene duplication	Subcellular Localization
Phenylalanine ammonia-lyase (PAL)	Pontederia_cordata007066	Pc_PAL_1	TD	Chloroplast
	Pontederia_cordata007067	Pc_PAL_2	TD	Chloroplast
	Pontederia_cordata007068	Pc_PAL_3	TD	Chloroplast
	Pontederia_cordata007617	Pc_PAL_4	TRD	Chloroplast
	Pontederia_cordata017338	Pc_PAL_5	WGD	Chloroplast
	Pontederia_cordata019365	Pc_PAL_6	-	Plasma Membrane
	Pontederia_cordata023721	Pc_PAL_7	WGD	Chloroplast
Cinnamate-4-hydroxylase (C4H)	Pontederia_cordata000887	Pc_C4H_1	WGD	Plasma Membrane
	Pontederia_cordata004882	Pc_C4H_2	WGD	Plasma Membrane
	Pontederia_cordata008150	Pc_C4H_3	WGD	Plasma Membrane
	Pontederia_cordata009722	Pc_C4H_4	WGD	Plasma Membrane
	Pontederia_cordata010706	Pc_C4H_5	WGD	Plasma Membrane
	Pontederia_cordata021726	Pc_C4H_6	WGD	Nucleus
	Pontederia_cordata022055	Pc_C4H_7	WGD	Plasma Membrane
	Pontederia_cordata028867	Pc_C4H_8	WGD	Plasma Membrane
4-coumarate CoA ligase (4CL)	Pontederia_cordata000076	Pc_4CL_1	WGD	Plasma Membrane
	Pontederia_cordata002371	Pc_4CL_2	WGD	Peroxisomes
	Pontederia_cordata003003	Pc_4CL_3	DSD	Chloroplast
	Pontederia_cordata004822	Pc_4CL_4	WGD	Plasma Membrane
	Pontederia_cordata006088	Pc_4CL_5	DSD	Chloroplast
	Pontederia_cordata007687	Pc_4CL_6	TRD	Peroxisomes
	Pontederia_cordata008102	Pc_4CL_7	WGD	Plasma Membrane
	Pontederia_cordata008889	Pc_4CL_8	WGD	Cytoplasm
	Pontederia_cordata008953	Pc_4CL_9	TRD	Nucleus
	Pontederia_cordata009627	Pc_4CL_10	WGD	Plasma Membrane
	Pontederia_cordata009734	Pc_4CL_11	-	Cytoplasm
	Pontederia_cordata010150	Pc_4CL_12	WGD	Cytoplasm
	Pontederia_cordata010636	Pc_4CL_13	WGD	Chloroplast
	Pontederia_cordata012045	Pc_4CL_14	TRD	Peroxisomes
	Pontederia_cordata012402	Pc_4CL_15	WGD	Plasma Membrane
	Pontederia_cordata014042	Pc_4CL_16	WGD	Chloroplast
	Pontederia_cordata014566	Pc_4CL_17	WGD	Ⅴacuole
	Pontederia_cordata016063	Pc_4CL_18	DSD	Plasma Membrane
	Pontederia_cordata016340	Pc_4CL_19	TD	Plasma Membrane
	Pontederia_cordata016341	Pc_4CL_20	TD	Endoplasmic Reticulum, ER
	Pontederia_cordata016342	Pc_4CL_21	TD	Endoplasmic Reticulum, ER
	Pontederia_cordata016427	Pc_4CL_22	WGD	Chloroplast
	Pontederia_cordata018007	Pc_4CL_23	WGD	Peroxisomes
	Pontederia_cordata018008	Pc_4CL_24	TD	Peroxisomes
	Pontederia_cordata018478	Pc_4CL_25	WGD	Plasma Membrane
	Pontederia_cordata021182	Pc_4CL_26	WGD	Peroxisomes
	Pontederia_cordata021232	Pc_4CL_27	TD	Peroxisomes
	Pontederia_cordata021233	Pc_4CL_28	TD	Peroxisomes
	Pontederia_cordata021270	Pc_4CL_29	-	Peroxisomes
	Pontederia_cordata021357	Pc_4CL_30	-	Plasma Membrane
	Pontederia_cordata024556	Pc_4CL_31	WGD	Peroxisomes
	Pontederia_cordata025336	Pc_4CL_32	WGD	Chloroplast
	Pontederia_cordata025362	Pc_4CL_33	DSD	Chloroplast
	Pontederia_cordata026004	Pc_4CL_34	WGD	Plasma Membrane
	Pontederia_cordata026606	Pc_4CL_35	WGD	Cytoplasm
	Pontederia_cordata026982	Pc_4CL_36	DSD	Plasma Membrane
Chalcone synthase (CHS)	Pontederia_cordata008231	Pc_CHS_1	TD	Cytoplasm
	Pontederia_cordata008232	Pc_CHS_2	TD	Mitochondria
	Pontederia_cordata010164	Pc_CHS_3	WGD	Cytoplasm
	Pontederia_cordata014878	Pc_CHS_4	WGD	Chloroplast
	Pontederia_cordata014879	Pc_CHS_5	WGD	Cytoplasm
	Pontederia_cordata014881	Pc_CHS_6	TD	Chloroplast
	Pontederia_cordata014882	Pc_CHS_7	TD	Cytoplasm
	Pontederia_cordata014883	Pc_CHS_8	TD	Cytoplasm
	Pontederia_cordata014884	Pc_CHS_9	TD	Cytoplasm
	Pontederia_cordata014885	Pc_CHS_10	TD	Chloroplast
	Pontederia_cordata014886	Pc_CHS_11	TD	Cytoplasm
Chalcone isomerase (CHI)	Pontederia_cordata010687	Pc_CHI_1	WGD	Cytoplasm
	Pontederia_cordata014135	Pc_CHI_2	-	Chloroplast
Flavanone 3-hydroxylase (F3H)	Pontederia_cordata020925	Pc_F3H_1	-	Cytoplasm
Flavonoid 3ʹ,5ʹ-hydroxylase (F3ʹ5ʹH)	Pontederia_cordata010783	Pc_F3ʹ5ʹH_1	WGD	Chloroplast
	Pontederia_cordata010787	Pc_F3ʹ5ʹH_2	PD	Chloroplast
	Pontederia_cordata015163	Pc_F3ʹ5ʹH_3	WGD	Chloroplast
	Pontederia_cordata028984	Pc_F3ʹ5ʹH_4	WGD	Chloroplast
	Pontederia_cordata028985	Pc_F3ʹ5ʹH_5	TRD	Chloroplast
	Pontederia_cordata028799	Pc_F3ʹ5ʹH_6	WGD	Chloroplast
Dihydroflavonol 4-reductase (DFR)	Pontederia_cordata002319	Pc_DFR_1	DSD	Cytoplasm
	Pontederia_cordata005929	Pc_DFR_2	WGD	Cytoplasmic
	Pontederia_cordata005930	Pc_DFR_3	TD	Cytoplasmic
	Pontederia_cordata005931	Pc_DFR_4	TD	Cytoplasmic
	Pontederia_cordata005932	Pc_DFR_5	TD	Cytoplasmic
Anthocyanidin synthase (ANS)	Pontederia_cordata017841	Pc_ANS_1	TRD	Cytoplasm
	Pontederia_cordata013786	Pc_ANS_2	PD	Cytoplasm
	Pontederia_cordata013783	Pc_ANS_3	PD	Cytoplasm
3-O-glucosyltransferase (UFGT)	Pontederia_cordata009623	Pc_UFGT_1	WGD	Cytoplasm
	Pontederia_cordata009624	Pc_UFGT_2	TD	Cytoplasm
	Pontederia_cordata021676	Pc_UFGT_3	WGD	Cytoplasm
	#the red font markings represent highly expressed genes in violet flowers (log2FoldChange > 1)

[truncated: 5 more sheets: Table S11, Table S12, Table S13, Table S14, Table S15]
